# Supplementary material for: Metabolomic and transcriptomic signatures of influenza vaccine response in healthy young and older adults
Source: Aging Cell. 2022 Aug 23;21(9):e13682. doi: 10.1111/acel.13682 (PMC9470889; doi:10.1111/acel.13682)
Supplement: Supplementary file 2 — Table S1 [file ACEL-21-e13682-s003.xlsx]

## Sheet: Purine Metabolism
		p value						FDR						log2FC
HMDB_ID	Name	Y_D02	Y_D07	Y_D28	O_D02	O_D07	O_D28	Y_D02	Y_D07	Y_D28	O_D02	O_D07	O_D28	Y_D02	Y_D07	Y_D28	O_D02	O_D07	O_D28
HMDB0000050	Adenosine	0.0454031	0.000381666	0.0030524	0.901132	0.975449	0.00744964	0.359688	0.0173275	0.22977	0.405411	0.387424	0.0393023	0.684839	1.11825	0.751836	-0.161399	-0.127815	0.624666
HMDB0000045	AMP	0.0167671	0.012941	0.01897	0.939121	0.0892103	0.013998	0.31039	0.0543694	0.409232	0.414884	0.0745988	0.0480898	1.20285	1.5443	2.35331	-0.235161	1.3796	1.67401
HMDB0000538	ATP	0.191238	0.00021129	0.000475299	0.486101	0.259418	0.00412537	0.451891	0.0173275	0.0695056	0.278931	0.157999	0.0303849	0.330677	1.12422	1.2798	-0.485112	-0.763757	0.724947
HMDB0001341	ADP	0.0531629	0.000174547	0.00091849	0.858026	0.85885	0.0059272	0.359688	0.0173275	0.0959398	0.393886	0.357161	0.0341679	0.472934	1.09849	1.19276	-0.6063	-0.585426	0.485537
HMDB0000123	Glycine	0.158519	0.432545	0.429587	0.000202372	0.00503433	0.000344041	0.436784	0.284854	0.820378	0.00760202	0.0139073	0.0214571	0.105833	0.043821	0.0472173	0.262433	0.285578	0.280592
HMDB0000133	Guanosine	0.0805195	0.00705718	0.40447	0.0859035	0.492513	0.0179945	0.370439	0.0491566	0.819246	0.100678	0.244204	0.0532184	0.457923	0.977021	0.959566	-0.909799	1.60789	0.946365
HMDB0000157	Hypoxanthine	0.0730249	0.44464	0.162742	0.000224999	4.40245e-07	7.64582e-06	0.370439	0.289837	0.649761	0.00760202	0.000136211	0.00130021	0.486763	-0.0366348	0.589095	0.77578	1.14878	1.0136
HMDB0000195	Inosine	0.000486656	0.0722125	0.00292338	0.000147464	2.31847e-05	8.89765e-08	0.0940421	0.0983297	0.22977	0.00760202	0.00102476	3.02619e-05	1.07036	0.941876	1.4147	1.44512	2.08927	1.74816
HMDB0000191	L-Aspartic acid	0.501669	0.684331	2.12914e-05	0.206699	0.122402	0.0269256	0.54805	0.377847	0.00518926	0.168736	0.0925943	0.0618764	0.0131724	0.0694012	0.910259	-0.0954017	0.173177	0.424964
HMDB0000148	L-Glutamic acid	0.0839181	0.0119251	0.127554	0.00839837	0.426653	0.0471648	0.370439	0.0526745	0.61358	0.0264612	0.221238	0.0810166	0.216432	0.198669	0.174812	0.367425	0.0999339	0.204331
HMDB0000641	L-Glutamine	0.186976	0.782118	0.0304919	0.00135041	0.00283225	0.016601	0.448377	0.401896	0.409232	0.012674	0.0103602	0.0511032	0.09444	0.0101355	0.185558	0.195153	0.233201	0.158667
HMDB0000289	Uric acid	0.297164	0.200739	0.152144	0.00207314	0.000794115	0.020696	0.515849	0.173944	0.636696	0.0146305	0.00547159	0.0563925	0.0559425	-0.139946	0.116151	0.24681	0.351207	0.158975
HMDB0000292	Xanthine	0.216583	0.64682	0.0316075	0.00251253	1.88077e-05	0.000378531	0.472253	0.36638	0.409232	0.0157205	0.000969849	0.0214571	0.227894	-0.0192905	0.278018	0.461627	0.608838	0.412667

## Sheet: Glycine Serine Metabolism
		p value						FDR						log2FC
HMDB_ID	Name	Y_D02	Y_D07	Y_D28	O_D02	O_D07	O_D28	Y_D02	Y_D07	Y_D28	O_D02	O_D07	O_D28	Y_D02	Y_D07	Y_D28	O_D02	O_D07	O_D28
HMDB0000807	3-Phosphoglyceric acid	0.00748384	0.00316858	0.000712175	0.47642	0.021022	0.0855871	0.228176	0.0474425	0.0867876	0.274688	0.0268768	0.109433	1.09838	1.35873	2.04183	0.548664	0.889085	1.12843
HMDB0000045	Adenosine monophosphate	0.0167671	0.012941	0.01897	0.939121	0.0892103	0.013998	0.31039	0.0543694	0.409232	0.414884	0.0745988	0.0480898	1.20285	1.5443	2.35331	-0.235161	1.3796	1.67401
HMDB0000538	Adenosine triphosphate	0.191238	0.00021129	0.000475299	0.486101	0.259418	0.00412537	0.451891	0.0173275	0.0695056	0.278931	0.157999	0.0303849	0.330677	1.12422	1.2798	-0.485112	-0.763757	0.724947
HMDB0001341	ADP	0.0531629	0.000174547	0.00091849	0.858026	0.85885	0.0059272	0.359688	0.0173275	0.0959398	0.393886	0.357161	0.0341679	0.472934	1.09849	1.19276	-0.6063	-0.585426	0.485537
HMDB0000043	Betaine	0.422629	0.955535	0.521806	0.0165122	0.00151878	0.184839	0.532296	0.449735	0.856038	0.0396388	0.00868965	0.16305	0.0568472	-0.0814152	0.057123	0.238346	0.37313	0.14345
HMDB0000064	Creatine	0.0330059	0.301661	0.0334078	0.00355811	0.000387435	0.030023	0.354083	0.228584	0.409232	0.017679	0.00399574	0.0663063	0.343832	0.230323	0.337219	0.401614	0.47005	0.231798
HMDB0000092	Dimethylglycine	0.386738	0.832749	0.201554	0.0650337	0.00529437	0.106188	0.530888	0.416609	0.693041	0.0882443	0.0140006	0.123684	0.0999244	-0.00641287	0.144432	0.185565	0.423191	0.158885
HMDB0000139	Glyceric acid	0.162693	0.01589	0.0996396	0.623838	0.766226	0.876524	0.436784	0.0577401	0.560416	0.324025	0.327444	0.401773	-0.179839	-0.305818	-0.199317	0.0418962	0.0613302	-0.00609614
HMDB0000123	Glycine	0.158519	0.432545	0.429587	0.000202372	0.00503433	0.000344041	0.436784	0.284854	0.820378	0.00760202	0.0139073	0.0214571	0.105833	0.043821	0.0472173	0.262433	0.285578	0.280592
HMDB0000128	Guanidoacetic acid	0.0672424	0.535723	0.197024	0.0330733	0.103946	0.022336	0.367277	0.32632	0.690083	0.0578985	0.0823297	0.0575508	0.183673	-0.0268481	0.070684	0.15602	0.163352	0.241079
HMDB0000161	L-Alanine	0.0604203	0.111546	0.456249	0.000563225	0.00294193	0.0998585	0.360565	0.121695	0.820378	0.0105174	0.0105841	0.119588	0.153809	0.156011	0.0748153	0.290089	0.31604	0.0880684
HMDB0000517	L-Arginine	0.00877841	0.0633156	0.268394	0.000216807	0.00229919	0.00352253	0.228176	0.0917327	0.762754	0.00760202	0.00972323	0.0303849	0.336273	0.248903	0.109621	0.35731	0.342623	0.340917
HMDB0000574	L-Cysteine	0.161736	0.577017	0.775411	0.0295745	0.0193728	0.293888	0.436784	0.34262	0.901059	0.0540124	0.0257217	0.211321	0.368273	0.0456728	-0.0732316	0.763596	0.728709	0.375227
HMDB0000148	L-Glutamic acid	0.0839181	0.0119251	0.127554	0.00839837	0.426653	0.0471648	0.370439	0.0526745	0.61358	0.0264612	0.221238	0.0810166	0.216432	0.198669	0.174812	0.367425	0.0999339	0.204331
HMDB0000696	L-Methionine	0.334848	0.11013	0.185224	0.0236443	0.00627964	0.0331333	0.519535	0.120877	0.678631	0.0487113	0.0152985	0.0712199	0.0723096	0.224986	0.161822	0.245443	0.294093	0.205687
HMDB0000187	L-Serine	0.07171	0.818144	0.830029	0.000634549	0.00207559	0.00420038	0.370439	0.412575	0.916293	0.0105174	0.00930705	0.0303849	0.16658	0.020276	0.0106935	0.27353	0.318346	0.240269
HMDB0000167	L-Threonine	0.0408602	0.587129	0.607307	0.00402583	0.01654	0.0157805	0.359688	0.346034	0.875853	0.0188917	0.0236051	0.0497258	0.174287	0.00465801	0.0496993	0.252127	0.215977	0.198537
HMDB0000271	Sarcosine	0.812553	0.908504	2.04894e-05	0.0284145	0.00181894	3.25298e-05	0.635349	0.43702	0.00518926	0.0534342	0.00928103	0.00368792	-0.0836509	0.00618641	0.633461	0.244375	0.479163	0.576617

## Sheet: Bile Acids Biosynthesis
		p value						FDR						log2FC
HMDB_ID	Name	Y_D02	Y_D07	Y_D28	O_D02	O_D07	O_D28	Y_D02	Y_D07	Y_D28	O_D02	O_D07	O_D28	Y_D02	Y_D07	Y_D28	O_D02	O_D07	O_D28
HMDB0000637	glycochenodeoxycholate	0.733078	0.203173	0.90808	0.048275	0.61694	0.22963	0.619811	0.174799	0.925658	0.0748192	0.284897	0.183915	0.403872	0.51789	-0.0706715	-0.027772	0.147823	0.00129069
HMDB0000036	taurocholate	0.404528	0.0335819	0.482431	0.162049	0.99643	0.348307	0.530888	0.0712834	0.837867	0.146003	0.393233	0.237569	0.674507	1.436	-0.228923	-0.618729	0.564008	-0.142051
HMDB0000619	cholate	0.148752	0.0743727	0.0303191	0.0410128	0.627041	0.217595	0.433419	0.0994136	0.409232	0.065056	0.287416	0.180945	0.966064	1.7896	2.90198	1.71488	-0.790874	0.897889
HMDB0000626	deoxycholate	0.302721	0.0257124	0.0504646	0.178946	0.177314	0.162721	0.516076	0.068479	0.454495	0.156632	0.123283	0.150537	0.373892	0.409047	0.655937	0.254914	-0.00649282	0.168301
HMDB0000698	glycolithocholate	0.221561	0.067115	0.108066	0.0240306	0.0251368	0.108259	0.477286	0.0938585	0.572431	0.0490273	0.0306194	0.123973	1.02144	0.823981	0.905479	0.557779	0.679013	0.621759
HMDB0000722	taurolithocholate	0.439648	0.00184403	0.617011	0.719466	0.507612	0.361996	0.535966	0.0392892	0.877712	0.352064	0.250087	0.242493	-0.179471	-0.317213	-0.0534407	0.00272923	0.0441934	0.120535
HMDB0000733	hyodeoxycholate	0.791109	0.0457561	0.0252643	0.190124	0.0266403	0.107715	0.63308	0.0781736	0.409232	0.161806	0.0309868	0.123768	0.32246	0.618439	0.611607	0.0701515	0.131005	-0.392561
HMDB0000946	ursodeoxycholate	0.791109	0.0457561	0.0252643	0.190124	0.0266403	0.107715	0.63308	0.0781736	0.409232	0.161806	0.0309868	0.123768	0.32246	0.618439	0.611607	0.0701515	0.131005	-0.392561

## Sheet: Alpha Linolenic Metabolism
		p value						FDR						log2FC
HMDB_ID	Name	Y_D02	Y_D07	Y_D28	O_D02	O_D07	O_D28	Y_D02	Y_D07	Y_D28	O_D02	O_D07	O_D28	Y_D02	Y_D07	Y_D28	O_D02	O_D07	O_D28
HMDB0000673	Linoleic acid	0.110132	0.0117199	0.0686683	0.112972	0.280165	0.815384	0.399695	0.0526745	0.478178	0.12079	0.165975	0.382434	-0.472932	-0.745448	-0.530056	-0.460723	-0.278926	0.0630262
HMDB0001043	Arachidonic acid	0.0684714	0.00922966	0.0392221	0.816991	0.846868	0.361056	0.367277	0.0503956	0.42714	0.382001	0.353604	0.242493	-0.421364	-0.64695	-0.448532	-0.0671844	0.0693031	0.369676
HMDB0001388	Alpha-Linolenic acid	0.0945663	0.0159413	0.0403699	0.070506	0.234074	0.407082	0.38139	0.0577401	0.42714	0.0938716	0.149017	0.255921	-0.597846	-0.876846	-0.829013	-0.736008	-0.4153	-0.21554
HMDB0001976	Docosapentaenoic acid (22n-6)	0.0417562	0.0107847	0.0336507	0.734713	0.886556	0.391201	0.359688	0.0518461	0.409232	0.357689	0.365674	0.249694	-0.445475	-0.71108	-0.461792	-0.0804002	-0.0951583	0.433607
HMDB0001999	Eicosapentaenoic acid	0.0399554	0.0180346	0.0683483	0.486255	0.676273	0.293617	0.359688	0.0585657	0.478178	0.278931	0.299969	0.211321	-0.265755	-0.717624	-0.00281871	-0.106711	-0.227611	0.358413
HMDB0002183	Docosahexaenoic acid	0.0176127	0.00308436	0.0233594	0.532433	0.704087	0.694582	0.31039	0.0474425	0.409232	0.296038	0.309437	0.34946	-0.512973	-0.782644	-0.4985	-0.0120082	-0.0914033	0.178458
HMDB0002226	Adrenic acid	0.0453214	0.00892792	0.0313636	0.801197	0.75084	0.58713	0.359688	0.0503956	0.409232	0.377101	0.324159	0.313484	-0.426139	-0.680999	-0.50162	-0.0954732	0.101523	0.353767
HMDB0002925	8,11,14-Eicosatrienoic acid	0.0423157	0.00725993	0.0455432	0.680234	0.97237	0.576739	0.359688	0.0494822	0.450716	0.339482	0.386697	0.311125	-0.59603	-0.84512	-0.620328	-0.1073	0.060075	0.345562
HMDB0003073	Gamma-Linolenic acid	0.0660552	0.0198552	0.0311696	0.129616	0.186307	0.779649	0.365275	0.059435	0.409232	0.130726	0.127233	0.374979	-0.56809	-0.740329	-0.787971	-0.393257	-0.290827	0.00892888

## Sheet: Carnitine Metabolites
		p value						FDR						log2FC
HMDB_ID	Name	Y_D02	Y_D07	Y_D28	O_D02	O_D07	O_D28	Y_D02	Y_D07	Y_D28	O_D02	O_D07	O_D28	Y_D02	Y_D07	Y_D28	O_D02	O_D07	O_D28
HMDB0000201	C2 carnitine	0.260041	0.0108787	0.334864	0.1155	0.0168027	0.466289	0.495896	0.0518461	0.780267	0.122665	0.0237386	0.278179	-0.243976	-0.419856	-0.116879	0.168628	0.351387	0.120881
HMDB0000651	C10 carnitine	0.0342229	0.00114197	0.120429	0.404057	0.0144675	0.204444	0.359688	0.0261252	0.590886	0.249576	0.0223811	0.173834	-0.612304	-0.815803	-0.0885984	0.22201	0.655764	0.382432
HMDB0000705	C6 carnitine	0.0889568	0.0230783	0.103113	0.645312	0.0976262	0.387138	0.372781	0.0653053	0.566236	0.328855	0.079488	0.249333	-0.466528	-0.634703	-0.26929	0.0730951	0.272278	0.172104
HMDB0000791	C8 carnitine	0.0251797	0.000948881	0.120533	0.488537	0.0508776	0.0918646	0.31039	0.0261252	0.590886	0.279765	0.0482868	0.113689	-0.641932	-0.885524	-0.081971	0.16133	0.517449	0.348214
HMDB0000848	C18 carnitine	0.667505	0.0459712	0.391331	0.587408	0.0477306	0.479444	0.601501	0.0781736	0.815761	0.31403	0.0460056	0.280782	0.0126387	-0.205209	0.0858558	0.0993807	0.326737	0.148673
HMDB0002014	C14:1 carnitine	0.172124	0.00559263	0.166584	0.289222	0.0154608	0.342023	0.445876	0.0474425	0.654853	0.20483	0.0228878	0.234528	-0.562731	-0.996555	-0.318179	0.258562	0.580757	0.294376
HMDB0002250	C12 carnitine	0.0943233	0.00305437	0.103772	0.324532	0.0271556	0.288111	0.38139	0.0474425	0.566236	0.217362	0.031103	0.209398	-0.536718	-0.852048	-0.256496	0.233753	0.56001	0.303761
HMDB0002366	C5:1 carnitine	0.893944	0.714977	0.0349458	0.0292588	0.0101689	0.0437646	0.661499	0.387097	0.409232	0.0537262	0.0184922	0.0791746	0.0411786	-0.122389	0.272971	0.223188	0.719106	0.257951
HMDB0005065	C18:1 carnitine	0.403294	0.025386	0.866086	0.282385	0.0489746	0.271258	0.530888	0.0681105	0.92256	0.202618	0.0469124	0.201711	-0.160234	-0.31212	0.0127908	0.161355	0.274212	0.201771
HMDB0005066	C14 carnitine	0.237892	0.0406668	0.377225	0.339497	0.151957	0.323735	0.492772	0.0753513	0.804134	0.223162	0.109085	0.226257	-0.353029	-0.524576	-0.268179	0.134285	0.262937	0.102482
HMDB0013127	C4-OH carnitine	0.178202	0.0261792	0.441288	0.207676	0.0330061	0.371607	0.448377	0.0691751	0.820378	0.168736	0.0354294	0.244767	-0.513633	-0.744783	-0.342801	0.181875	0.43504	0.224913
HMDB0013130	C5-DC carnitine	0.672863	0.0855155	0.148365	0.0021705	0.000588012	0.00858932	0.601501	0.106807	0.636696	0.0146305	0.00491704	0.0400181	0.0277293	-0.166775	0.185834	0.225349	0.34857	0.149064
HMDB0013133	C3-DC-CH3 carnitine	0.968497	0.0294256	0.00439787	0.0283714	0.0193153	0.0592197	0.674563	0.0692084	0.267969	0.0534342	0.0257217	0.0907264	-0.0324411	-0.224862	0.267416	0.213106	0.330138	0.171089
HMDB0013288	C9 carnitine	0.386796	0.00210298	0.940828	0.0702453	0.0686099	0.0250585	0.530888	0.0423172	0.929424	0.0938716	0.0608248	0.0588934	-0.0125083	-0.457672	0.285764	0.241756	0.212423	0.248614
HMDB0013325	C10:2 carnitine	0.0101483	0.00589422	0.0365377	0.501845	0.397581	0.278488	0.247431	0.0474425	0.409232	0.283025	0.21136	0.205015	-0.68347	-0.722962	-0.0818051	-0.148015	0.443273	0.237934
HMDB0013326	C12:1 carnitine	0.096714	0.00428128	0.15411	0.360865	0.0117765	0.120414	0.385597	0.0474425	0.639713	0.230425	0.0198024	0.130427	-0.597844	-0.989851	-0.305521	0.234862	0.596287	0.330631
HMDB0013331	C14:2 carnitine	0.107179	0.00516818	0.162644	0.699156	0.0275166	0.219235	0.399695	0.0474425	0.649761	0.345355	0.0313001	0.181529	-0.576547	-0.959761	-0.23064	0.134017	0.537207	0.376018
HMDB0013337	C16-OH carnitine	0.082687	0.0339094	0.620001	0.574073	0.502106	0.360112	0.370439	0.0712834	0.879428	0.309348	0.248002	0.242493	-0.717109	-0.728637	-0.371288	0.0573657	0.101112	-0.230413
HMDB0013339	C18:1-OH carnitine	0.317358	0.0275025	0.141099	0.856655	0.286666	0.582116	0.516312	0.0692084	0.636696	0.393792	0.1683	0.312278	-0.553128	-1.17246	-0.406397	-0.0745961	0.105884	-0.189879

## Sheet: Steroid esters
		p value						FDR						log2FC
HMDB_ID	Name	Y_D02	Y_D07	Y_D28	O_D02	O_D07	O_D28	Y_D02	Y_D07	Y_D28	O_D02	O_D07	O_D28	Y_D02	Y_D07	Y_D28	O_D02	O_D07	O_D28
HMDB0006725	C14:0 CE	0.11908	0.0173164	0.898513	0.000500199	0.00355289	0.0979727	0.399695	0.0585657	0.925658	0.00994127	0.0115287	0.118492	-0.251676	-0.2909	0.165458	0.455609	0.397829	0.322187
HMDB0010370	C18:3 CE	0.346143	0.043721	0.499349	0.000286842	0.000454119	0.0337385	0.523562	0.0781736	0.844795	0.00821071	0.00415829	0.0712199	-0.318666	-0.298038	0.0488736	0.370603	0.430704	0.299949
HMDB0006736	C20:3 CE	0.350767	0.0239158	0.453779	0.0105006	0.029885	0.113785	0.523562	0.0656243	0.820378	0.0307243	0.0325578	0.127223	-0.271261	-0.29696	0.100486	0.268586	0.363378	0.286332
HMDB0010375	C22:5 CE	0.77832	0.0299032	0.91634	0.467019	0.0241393	0.360801	0.630645	0.0694298	0.9271	0.272054	0.0297557	0.242493	-0.159808	-0.387775	0.0579479	0.508204	0.70628	0.624364
HMDB0006733	C22:6 CE	0.666379	0.0233552	0.68721	0.00214038	0.0139463	0.0483018	0.601501	0.0654712	0.883779	0.0146305	0.0219802	0.0815648	-0.0377005	-0.337032	0.0763327	0.369334	0.533849	0.428358
HMDB0000885	C16:0 CE	0.445982	0.0308446	0.636865	0.00275145	0.00467653	0.0274095	0.538465	0.0700653	0.883093	0.0164612	0.0138133	0.0621484	-0.119259	-0.220131	0.0444616	0.283502	0.348777	0.295501
HMDB0000658	C16:1 CE	0.247005	0.0479164	0.462263	0.00209664	0.000836657	0.0336582	0.494373	0.0799116	0.820378	0.0146305	0.00550768	0.0712199	-0.216604	-0.234459	0.0601098	0.31362	0.41181	0.239229
HMDB0010368	C18:0 CE	0.466204	0.0135987	0.731137	0.0254501	0.0130891	0.0208207	0.540767	0.0547533	0.896853	0.0511703	0.0210925	0.0563925	-0.0277335	-0.206583	-0.0482005	0.202272	0.30895	0.282785
HMDB0000918	C18:1 CE	0.344596	0.0179289	0.705001	0.0028258	0.0078091	0.0320121	0.523562	0.0585657	0.892708	0.0164612	0.016508	0.0697928	-0.146136	-0.238245	0.0387927	0.249139	0.33018	0.272256
HMDB0000610	C18:2 CE	0.436712	0.0520301	0.551253	0.00118396	0.00862223	0.0349775	0.535966	0.0822949	0.872432	0.0114293	0.0169918	0.0723455	-0.1209	-0.197849	0.0616788	0.246028	0.307687	0.274132
HMDB0006726	C20:4 CE	0.492722	0.0359892	0.715296	0.00220842	0.00766002	0.0744079	0.543814	0.0716667	0.896824	0.0146305	0.016508	0.101962	-0.123526	-0.241543	0.0421986	0.292821	0.404065	0.316883
HMDB0006731	C20:5 CE	0.326069	0.0562312	0.696671	0.00703941	0.0100259	0.0667635	0.518996	0.0845111	0.890541	0.0237839	0.0184173	0.0948001	-0.183847	-0.339302	0.0499064	0.284652	0.464862	0.350089
HMDB0006729	C22:4 CE	0.272855	0.0392638	0.542505	0.00214388	0.00341624	0.170898	0.504757	0.0744582	0.868952	0.0146305	0.0114889	0.155412	-0.17771	-0.229941	-0.0650685	0.293936	0.418656	0.39024

## Sheet: Triracylcglycerols
		p value						FDR						log2FC
HMDB_ID	Name	Y_D02	Y_D07	Y_D28	O_D02	O_D07	O_D28	Y_D02	Y_D07	Y_D28	O_D02	O_D07	O_D28	Y_D02	Y_D07	Y_D28	O_D02	O_D07	O_D28
C41:0 TAG	C41:0 TAG	0.775613	0.00633159	0.628664	0.15736	0.0290319	0.00241614	0.63062	0.047445	0.883093	0.144475	0.031966	0.0269783	-0.512398	0.569985	-0.601886	-0.913274	-1.73358	-0.876273
C42:0 TAG	C42:0 TAG	0.330201	0.00890295	0.439725	0.0372882	0.0150826	0.00241694	0.519535	0.0503956	0.820378	0.061456	0.0226531	0.0269783	0.359439	0.952682	-0.260634	-0.75096	-1.45279	-0.996355
HMDB0042062	C43:0 TAG	0.800902	0.0530718	0.347549	0.11195	0.0330935	0.00641881	0.63308	0.0826642	0.782953	0.120077	0.0354294	0.0362279	-0.0967995	0.71527	0.085978	-0.699603	-1.43392	-0.907441
HMDB0043169	C43:2 TAG	0.795558	0.360287	0.980285	0.0189072	0.0094577	0.0058506	0.63308	0.252413	0.9338	0.0423055	0.018063	0.0341679	-0.209415	0.690477	-0.33095	-0.811584	-1.10689	-0.624262
HMDB0042063	C44:0 TAG	0.353151	0.0447809	0.579716	0.0650056	0.00788696	0.00323009	0.523562	0.0781736	0.875853	0.0882443	0.016508	0.0289102	0.609708	0.963751	0.073446	-0.484125	-1.19124	-0.745168
C44:1 TAG	C44:1 TAG	0.472493	0.0312789	0.550614	0.048906	0.0154398	0.00202338	0.540767	0.0700653	0.872432	0.0749563	0.0228878	0.0269783	0.276851	0.839951	-0.0237713	-0.50432	-1.02364	-0.741337
C44:2 TAG	C44:2 TAG	0.512504	0.0263557	0.654837	0.0147901	0.00612938	0.000642044	0.556405	0.0691751	0.883093	0.0375724	0.0152985	0.0267753	0.0568762	0.762703	-0.190304	-0.761888	-1.02939	-0.789225
HMDB0010412	C46:1 TAG	0.368511	0.0686304	0.785705	0.219382	0.0177721	0.00872364	0.530888	0.0952423	0.906169	0.176262	0.024596	0.0400947	0.620567	0.775131	0.157746	-0.115769	-0.568332	-0.353521
HMDB0010419	C46:2 TAG	0.444169	0.050062	0.999879	0.0287736	0.011236	0.00163039	0.538465	0.0809494	0.936092	0.0534901	0.0193134	0.0269783	0.34419	0.572801	-0.0994309	-0.392291	-0.626301	-0.4736
HMDB0005356	C48:0 TAG	0.344333	0.0575082	0.283842	0.108811	0.00081349	0.0045632	0.523562	0.0850193	0.763011	0.117833	0.00547159	0.0303849	0.473693	0.894745	0.309631	-0.223949	-0.6848	-0.33766
HMDB0005357	C50:0 TAG	0.356221	0.0559349	0.67152	0.128838	0.000456956	0.00367226	0.526377	0.0845111	0.883093	0.130722	0.00415829	0.0303849	0.240124	0.519271	0.0709499	-0.137163	-0.468006	-0.363163
HMDB0005360	C50:1 TAG	0.208805	0.0661841	0.318996	0.967183	0.162877	0.0243313	0.467056	0.0933657	0.777527	0.420567	0.115582	0.0588934	0.333221	0.353436	0.155754	0.00317372	-0.11102	-0.200404
HMDB0005396	C56:1 TAG	0.0243221	0.12414	0.641746	0.261146	0.222899	0.0179798	0.31039	0.128837	0.883093	0.196015	0.14458	0.0532184	2.06181	0.73316	0.10113	-0.375095	-0.174101	-0.428862
HMDB0005471	C58:7 TAG	0.00893314	0.114138	0.853611	0.189963	0.00206589	0.0427171	0.228176	0.123543	0.92256	0.161806	0.00930705	0.0791746	-0.289703	-0.30436	-0.0134071	0.250045	0.370148	0.378765
HMDB0005463	C58:9 TAG	0.149433	0.0453719	0.967715	0.0794569	0.00181617	0.0077568	0.433419	0.0781736	0.9338	0.0969169	0.00928103	0.0396522	-0.20815	-0.436403	-0.0492903	0.354279	0.617655	0.483936
HMDB0005478	C60:12 TAG	0.0478439	0.0685554	0.993964	0.141582	0.00620459	0.0512729	0.359688	0.0952423	0.935216	0.134687	0.0152985	0.083839	-0.256792	-0.619153	-0.0548576	0.602066	0.81638	0.632475
HMDB0042098	C43:1 TAG	0.476419	0.712677	0.85213	0.0719691	0.0355923	0.0109733	0.540767	0.386429	0.92256	0.0938716	0.0374224	0.043397	-0.168924	0.670712	-0.113472	-0.619623	-1.31439	-0.731222
HMDB0042099	C45:1 TAG	0.680272	0.0755537	0.403205	0.318655	0.0208762	0.0228273	0.601501	0.100241	0.819246	0.21541	0.0268768	0.0583746	0.239122	0.646716	0.245442	-0.204783	-0.918866	-0.487933
HMDB0043170	C45:2 TAG	0.361845	0.481615	0.768802	0.0852945	0.0271448	0.0138602	0.530305	0.305504	0.899593	0.100604	0.031103	0.0480898	0.0659782	0.478439	0.00692641	-0.339191	-0.605912	-0.372518
C45:3 TAG	C45:3 TAG	0.584405	0.870565	0.332731	0.0284134	0.0417918	0.01561	0.582661	0.426111	0.780267	0.0534342	0.0414434	0.0497258	-0.10425	0.190019	-0.408944	-0.486734	-0.553239	-0.339132
HMDB0010411	C46:0 TAG	0.96728	0.303005	0.926042	0.253946	0.0110392	0.00315407	0.674563	0.229123	0.929424	0.192377	0.0190811	0.0289102	0.556343	1.07774	0.467582	-0.213231	-1.036	-0.486339
C46:3 TAG	C46:3 TAG	0.68398	0.0529656	0.984897	0.0165422	0.0113364	0.00100456	0.601501	0.0826642	0.9338	0.0396388	0.0193783	0.0269783	0.0929808	0.438153	-0.148509	-0.590801	-0.673398	-0.574264
C46:4 TAG	C46:4 TAG	0.788649	0.0640344	0.800599	0.00973553	0.0100599	0.00579362	0.63308	0.092345	0.913331	0.0291091	0.0184173	0.0341679	-0.0269894	0.459418	-0.0531271	-0.735933	-0.613719	-0.512375
HMDB0042094	C47:0 TAG	0.88966	0.0873417	0.598475	0.141641	0.00225178	0.00751122	0.661499	0.107604	0.875853	0.134687	0.00972323	0.0393023	-0.0187225	0.475901	0.0112461	-0.296523	-1.08677	-0.542131
HMDB0042100	C47:1 TAG	0.617978	0.18939	0.312343	0.990408	0.0277434	0.129459	0.594279	0.169797	0.777527	0.426946	0.0314424	0.136054	0.530005	0.590268	0.518407	0.0520388	-0.783626	-0.268894
HMDB0042076	C47:2 TAG	0.693143	0.26141	0.717107	0.461351	0.0106633	0.0542405	0.605535	0.211821	0.896824	0.269216	0.0188526	0.0854064	0.286036	0.335602	0.156345	-0.0504876	-0.482691	-0.242392
HMDB0005359	C48:1 TAG	0.755105	0.0794213	0.937762	0.417177	0.00810998	0.0101646	0.623534	0.103228	0.929424	0.253054	0.016508	0.0429328	0.381534	0.5424	0.0563908	-0.0344461	-0.417973	-0.259354
HMDB0005376	C48:2 TAG	0.468807	0.0968851	0.77436	0.789692	0.0184367	0.0746475	0.540767	0.111759	0.901059	0.37421	0.0251291	0.101962	0.341861	0.381677	0.0904838	0.0194523	-0.247277	-0.137589
HMDB0005432	C48:3 TAG	0.336356	0.146402	0.749943	0.0707106	0.0271518	0.00539663	0.519535	0.143025	0.89892	0.0938716	0.031103	0.0333719	0.283571	0.26439	-0.11361	-0.160777	-0.280541	-0.204649
C48:4 TAG	C48:4 TAG	0.33803	0.220604	0.680318	0.00483763	0.014984	0.0170929	0.519535	0.185391	0.883779	0.0192292	0.0226148	0.0519062	0.211543	0.220898	-0.206463	-0.453414	-0.365446	-0.275574
C48:5 TAG	C48:5 TAG	0.770471	0.453662	0.669178	0.00299116	0.00276814	0.106636	0.62808	0.292378	0.883093	0.0164669	0.0103602	0.123768	-0.021916	0.133153	-0.226591	-0.492177	-0.491183	-0.244126
HMDB0042095	C49:0 TAG	0.710805	0.0785322	0.704567	0.196616	0.00064757	0.00994176	0.612978	0.103061	0.892708	0.165367	0.00509364	0.0429328	-0.0126947	0.483885	0.0830726	-0.192828	-0.999917	-0.47121
HMDB0011705	C49:1 TAG	0.485662	0.0816616	0.632273	0.501038	0.00228181	0.0434051	0.542166	0.104887	0.883093	0.283025	0.00972323	0.0791746	0.250416	0.388622	0.0921268	-0.0365692	-0.557085	-0.280927
HMDB0011706	C49:2 TAG	0.47262	0.637409	0.473225	0.274828	0.0414074	0.23036	0.540767	0.362215	0.833676	0.199261	0.0414287	0.183915	0.301795	0.21089	0.257233	0.240226	-0.185257	-0.0242174
HMDB0010471	C50:5 TAG	0.644352	0.563738	0.589719	0.0350224	0.0880878	0.484	0.601501	0.336389	0.875853	0.0606818	0.0738598	0.28153	0.0586048	0.093345	-0.123345	-0.198671	-0.193224	-0.0590922
HMDB0010497	C50:6 TAG	0.872476	0.749006	0.570261	0.0898581	0.027867	0.741443	0.661005	0.393749	0.875853	0.102509	0.0314647	0.369214	-0.0707404	0.0791091	-0.114523	-0.180957	-0.347666	0.0567349
HMDB0031106	C51:0 TAG	0.681958	0.0931802	0.791581	0.353311	0.00075913	0.0103767	0.601501	0.111355	0.910208	0.227282	0.00546219	0.0429328	-0.258259	0.262129	-0.088734	-0.0769311	-0.818331	-0.43353
HMDB0042104	C51:1 TAG	0.481897	0.160128	0.507205	0.83873	0.000225498	0.0435899	0.540767	0.149868	0.844795	0.387661	0.00313081	0.0791746	0.193491	0.254705	0.214147	0.0998013	-0.375142	-0.168158
HMDB0005362	C51:2 TAG	0.4734	0.941301	0.213013	0.00768816	0.728097	0.767465	0.540767	0.445536	0.714619	0.0249768	0.316839	0.374979	0.150463	0.0650871	0.19189	0.272943	0.0198126	0.0588755
HMDB0005365	C52:0 TAG	0.215524	0.0807353	0.827714	0.292232	0.0139952	0.00376529	0.472253	0.104066	0.916293	0.206065	0.0219802	0.0303849	0.158161	0.302098	-0.0558249	-0.159583	-0.502134	-0.415751
HMDB0005395	C54:1 TAG	0.0824112	0.156863	0.877207	0.738333	0.296179	0.0230262	0.370439	0.149577	0.923614	0.358934	0.172251	0.0584439	0.484137	0.218494	-0.0147721	-0.0652269	-0.227315	-0.370333
HMDB0005370	C54:4 TAG	0.573395	0.158408	0.877588	0.230603	0.000268258	0.300849	0.580314	0.149727	0.923614	0.181616	0.00313081	0.214063	0.0560239	-0.192699	0.0119701	0.102051	0.278142	0.101304
HMDB0005398	C56:4 TAG	0.697267	0.164504	0.75586	0.275501	0.000124197	0.186345	0.608147	0.152389	0.899593	0.199321	0.00253282	0.163345	-0.0167696	-0.201751	-0.0548807	0.126224	0.310148	0.142263
HMDB0005406	C56:5 TAG	0.200474	0.0621112	0.717531	0.149579	0.0138992	0.203484	0.457847	0.0903491	0.896824	0.140094	0.0219802	0.173451	-0.0919416	-0.244719	-0.00163309	0.23072	0.309964	0.229325
HMDB0005456	C56:6 TAG	0.186315	0.129903	0.862109	0.161255	0.00352561	0.04568	0.448377	0.132285	0.92256	0.145676	0.0115287	0.0800839	-0.126078	-0.205768	-1.88729e-05	0.167962	0.271445	0.204271
HMDB0005462	C56:7 TAG	0.145959	0.0666222	0.909435	0.132144	0.000902026	0.0216816	0.43255	0.0935305	0.925658	0.132092	0.00581429	0.0565042	-0.0877577	-0.209802	0.0154879	0.206434	0.319667	0.255698
HMDB0005392	C56:8 TAG	0.239482	0.0485421	0.810682	0.157176	0.00176253	0.0143198	0.492772	0.0799116	0.913331	0.144475	0.00928103	0.0486667	-0.12024	-0.276194	0.0326168	0.239537	0.384174	0.334226
HMDB0005448	C56:9 TAG	0.0476734	0.0795146	0.765514	0.596696	0.0122311	0.0764795	0.359688	0.103228	0.899593	0.316989	0.0203456	0.103614	-0.163397	-0.154637	0.00259468	0.14232	0.284238	0.320171
HMDB0005476	C58:10 TAG	0.083514	0.106833	0.908777	0.310414	0.0022146	0.0251357	0.370439	0.117973	0.925658	0.213344	0.00972323	0.0588934	-0.22582	-0.28405	0.0143676	0.22609	0.440365	0.401267
HMDB0010531	C58:11 TAG	0.0110093	0.12292	0.872843	0.657207	0.0452785	0.147636	0.250729	0.128488	0.923614	0.332908	0.0443327	0.146392	-0.0738276	-0.290639	0.185629	0.166861	0.320888	0.484918
