# Supplementary material for: Metabolomic and transcriptomic signatures of influenza vaccine response in healthy young and older adults
Source: Aging Cell. 2022 Aug 23;21(9):e13682. doi: 10.1111/acel.13682 (PMC9470889; doi:10.1111/acel.13682)
Supplement: Supplementary file 3 — Table S2 [file ACEL-21-e13682-s002.xlsx]

## Sheet: Young_Amino_Acids
		p value						FDR						log2FC
ID	Name	HR_02	HR_07	HR_28	LR_02	LR_07	LR_28	HR_02	HR_07	HR_28	LR_02	LR_07	LR_28	HR_02	HR_07	HR_28	LR_02	LR_07	LR_28
HMDB0000148	L-Glutamic acid	0.721203	0.655173	0.533471	0.0844261	0.000260637	0.434427	0.934162	0.567688	0.534009	0.364616	0.0539723	0.831903	0.099214	0.0520776	0.185064	0.282434	0.299362	0.0946099
HMDB0000158	L-Tyrosine	0.81424	0.913104	0.0163145	0.0201863	0.0506048	0.978791	0.934717	0.640714	0.18587	0.317079	0.155206	0.899778	0.0223802	0.0183254	0.423401	0.311585	0.288658	-0.0225914
HMDB0000172	L-Isoleucine	0.287101	0.291587	0.356745	0.190548	0.0278462	0.520975	0.788171	0.468823	0.461479	0.414134	0.150584	0.831903	-0.1476	-0.178144	0.290501	0.188772	0.290147	0.0149452
HMDB0000191	L-Aspartic acid	0.840701	0.339521	0.00255533	0.425677	0.632927	0.000914855	0.934717	0.468823	0.18168	0.470153	0.392978	0.204744	-0.168107	0.124853	1.05299	0.108553	0.143338	0.878867
HMDB0000192	L-Cystine	0.131745	0.837849	0.0170957	0.145103	0.566455	0.784097	0.767683	0.620192	0.18587	0.405508	0.376026	0.862786	0.222016	0.00223449	0.393153	0.218309	-0.0828181	0.0181729
HMDB0000197	Indoleacetic acid	0.444625	0.0414834	0.000707263	0.51036	0.599775	0.396769	0.823267	0.443121	0.18168	0.475421	0.383853	0.831903	0.822035	0.637695	0.795984	-0.243559	-0.254639	0.172032
HMDB0000259	Serotonin	0.865204	0.048771	0.317381	0.0537342	0.00154893	0.0190483	0.940272	0.443121	0.451732	0.361717	0.0635687	0.660914	-0.0902435	0.580384	0.288224	0.793679	1.61756	1.92746
HMDB0000271	Sarcosine	0.297538	0.424157	0.00553225	0.56213	0.90989	0.0042668	0.788171	0.485152	0.18168	0.484968	0.456037	0.355956	-0.0719621	-0.0770039	0.756766	-0.179574	-0.0266627	0.575985
HMDB0000472	5-Hydroxy-L-tryptophan	0.56883	0.705656	0.0169226	0.0675832	0.173056	0.349897	0.874788	0.58196	0.18587	0.361717	0.213833	0.831903	0.226694	0.179356	0.50832	0.158537	0.183558	0.109386
HMDB0000517	L-Arginine	0.566159	0.982019	0.344324	0.0118963	0.00816011	0.714812	0.874788	0.653391	0.458606	0.270951	0.113995	0.846762	0.0718862	0.0139145	0.247529	0.483686	0.408737	-0.034087
HMDB0000929	L-Tryptophan	0.826133	0.862646	0.000897132	0.0743314	0.399784	0.637734	0.934717	0.627175	0.18168	0.364082	0.32447	0.831903	0.120105	0.0447363	0.511539	0.0961335	0.103876	0.0870012
HMDB0001138	N-Acetylglutamic acid	0.305766	0.350653	0.0607638	0.0706711	0.0322417	0.493306	0.788171	0.468823	0.290308	0.361717	0.150584	0.831903	-0.152909	-0.0836932	-0.375059	0.534942	0.67315	-0.0655482
HMDB0004207	Glutamyllysine	0.314762	0.412484	0.503837	0.0303381	0.00785665	0.432793	0.788171	0.479879	0.515113	0.32904	0.113995	0.831903	-0.102938	-0.0507724	0.208794	0.343257	0.330219	0.136576
HMDB0011621	Cinnamoylglycine	0.0292922	0.761774	0.00870701	0.50011	0.546505	0.395731	0.767683	0.600763	0.18168	0.475421	0.37067	0.831903	-1.09267	-0.462241	-1.0974	-0.114879	-0.243035	-0.0417759
HMDB0013631	Oleoyl glycine	0.0506221	0.157312	0.0127239	0.194665	0.175546	0.260087	0.767683	0.460141	0.18587	0.414134	0.214887	0.831903	-1.17721	-0.571915	-1.52338	-0.0888942	-0.282603	0.465224
HMDB0029432	S-methyl-L-cysteine-S-oxide	0.893679	0.378188	0.00615619	0.311714	0.378099	0.0278044	0.940272	0.468823	0.18168	0.457727	0.316848	0.786831	0.0291006	-0.113784	0.818263	0.168708	-0.156167	0.627766

## Sheet: Young_Lino_med_long_FA
		p value						FDR						log2FC
ID	Name	HR_02	HR_07	HR_28	LR_02	LR_07	LR_28	HR_02	HR_07	HR_28	LR_02	LR_07	LR_28	HR_02	HR_07	HR_28	LR_02	LR_07	LR_28
HMDB0000207	Oleic acid	0.236235	0.188256	0.00661976	0.151528	0.0517745	0.607131	0.776781	0.463047	0.18168	0.40562	0.155206	0.831903	-0.669893	-0.730182	-2.17572	-0.343735	-0.44131	0.182087
HMDB0000673	Linoleic acid	0.229851	0.195764	0.00644896	0.249899	0.111832	0.464547	0.775526	0.463047	0.18168	0.436379	0.182837	0.831903	-0.723986	-0.742989	-1.74534	-0.362148	-0.431109	0.22552
HMDB0001043	Arachidonic acid	0.228655	0.151247	0.00638571	0.194209	0.0468523	0.991456	0.775526	0.460141	0.18168	0.414134	0.155206	0.899778	-0.702805	-0.821572	-1.56636	-0.224905	-0.525471	0.0887512
HMDB0001388	alpha-Linolenic acid	0.187332	0.22967	0.0107023	0.212945	0.250255	0.617732	0.770159	0.463047	0.18587	0.418109	0.25431	0.831903	-0.893054	-0.879557	-2.01565	-0.51819	-0.34869	0.199655
HMDB0001976	Docosapentaenoic acid (22n-6)	0.163307	0.172971	0.00237027	0.134805	0.0719464	0.931331	0.767683	0.463047	0.18168	0.39129	0.168265	0.892932	-0.868528	-0.835059	-2.02172	-0.154089	-0.387108	0.177678
HMDB0001999	Eicosapentaenoic acid	0.243144	0.339712	0.0227458	0.0815726	0.0458148	0.855281	0.779251	0.468823	0.20898	0.364616	0.155206	0.883065	-0.535883	-0.589951	-1.34691	-0.0450563	-0.521294	0.621161
HMDB0002183	Docosahexaenoic acid	0.136068	0.0709739	0.00478957	0.0697629	0.0495682	0.933243	0.767683	0.443121	0.18168	0.361717	0.155206	0.892932	-0.71098	-0.883231	-1.39342	-0.37748	-0.400386	0.114253
HMDB0002226	Adrenic acid	0.151787	0.11587	0.0111743	0.132528	0.0498848	0.898576	0.767683	0.459343	0.18587	0.39129	0.155206	0.889961	-0.784722	-0.866866	-1.40453	-0.218202	-0.422682	0.000514268
HMDB0002925	8,11,14-Eicosatrienoic acid	0.155687	0.120663	0.0127068	0.157599	0.0833642	0.699956	0.767683	0.459343	0.18587	0.40562	0.171674	0.846762	-0.961737	-1.0397	-1.5951	-0.343162	-0.500309	0.0637192
HMDB0003073	Gamma-Linolenic acid	0.183645	0.205744	0.00494102	0.237841	0.344974	0.592325	0.770159	0.463047	0.18168	0.430766	0.304616	0.831903	-0.723252	-0.721602	-1.90258	-0.447068	-0.333014	0.128089
HMDB0003229	Palmitoleic acid	0.447832	0.450607	0.0156094	0.202884	0.150098	0.445442	0.823267	0.498928	0.18587	0.414134	0.204375	0.831903	-0.779847	-0.996275	-2.65342	-0.279498	-0.434556	0.400376

## Sheet: Old_Fatty_Acids_Biosynthesis
		p value						FDR						log2FC
ID	Name	HR_02	HR_07	HR_28	LR_02	LR_07	LR_28	HR_02	HR_07	HR_28	LR_02	LR_07	LR_28	HR_02	HR_07	HR_28	LR_02	LR_07	LR_28
HMDB0000482	Caprylic acid	0.0184381	0.0266515	0.00258136	0.953636	0.366171	0.90208	0.141116	0.0730928	0.0223723	0.602451	0.353797	0.867831	-0.837736	-0.648171	-0.855823	-0.111	-0.471137	-0.0493165
HMDB0000511	Capric acid	0.0144966	0.00341551	0.135607	0.134323	0.0802095	0.322292	0.141116	0.0386115	0.12173	0.287889	0.194877	0.661304	-0.37537	-0.432515	-0.318024	-0.35554	-0.36847	-0.278063
HMDB0000691	Malonic acid	0.279558	0.0363151	0.1919	0.642229	0.652213	0.959821	0.355549	0.0827428	0.152197	0.515194	0.453043	0.867831	0.137384	0.40761	0.365137	0.0403866	-0.0507119	0.0627931

## Sheet: Old_Steroid_related_metabolites
		p value						FDR						log2FC
ID	Name	HR_02	HR_07	HR_28	LR_02	LR_07	LR_28	HR_02	HR_07	HR_28	LR_02	LR_07	LR_28	HR_02	HR_07	HR_28	LR_02	LR_07	LR_28
HMDB0006725	C14:0 CE	0.000397557	0.0350009	0.416803	0.0656567	0.0873305	0.204112	0.0462995	0.0826973	0.245976	0.237306	0.194877	0.637304	0.760382	0.641493	0.3892	0.300652	0.154196	0.248814
HMDB0010370	C18:3 CE	0.0010951	0.00104024	0.0503154	0.0179587	0.0266296	0.354191	0.0607844	0.0256676	0.076277	0.179067	0.162265	0.682119	0.478763	0.36849	0.507175	0.18731	0.143066	0.134244
HMDB0006736	C20:3 CE	0.067847	0.0285264	0.246154	0.135723	0.30889	0.282888	0.228011	0.0768199	0.177232	0.287889	0.322804	0.638076	0.368995	0.495744	0.546491	0.158311	0.0831066	0.118209
HMDB0010375	C22:5 CE	0.898146	0.0368332	0.979498	0.111555	0.308681	0.0928294	0.605173	0.0827428	0.415542	0.276021	0.322804	0.637304	0.674897	1.16938	0.910038	0.416869	0.262413	0.523851
HMDB0006733	C22:6 CE	0.00824906	0.0474289	0.0838642	0.0422569	0.164111	0.259442	0.131253	0.0897515	0.0941677	0.212509	0.244021	0.637304	0.44483	0.866832	0.804148	0.181029	0.236929	0.179529
HMDB0000885	C16:0 CE	0.106104	0.00943134	0.0678752	0.0212626	0.116185	0.202609	0.255202	0.0511501	0.083444	0.192904	0.213254	0.637304	0.28698	0.436958	0.426643	0.181701	0.212371	0.197341
HMDB0000658	C16:1 CE	0.024008	0.000653965	0.0907883	0.0778016	0.100057	0.216585	0.158407	0.0221914	0.0980972	0.250579	0.201362	0.637304	0.403908	0.502207	0.398729	0.227153	0.192946	0.132335
HMDB0010368	C18:0 CE	0.114654	0.0105312	0.0470772	0.247341	0.297552	0.236178	0.256963	0.0533027	0.0730867	0.347929	0.319932	0.637304	0.25407	0.453928	0.431676	0.100541	0.132803	0.14621
HMDB0000918	C18:1 CE	0.0357625	0.00558931	0.0681725	0.0276927	0.247012	0.241428	0.18368	0.0419297	0.083444	0.201212	0.299902	0.637304	0.190374	0.443755	0.414675	0.151431	0.146743	0.164734
HMDB0000610	C18:2 CE	0.00899081	0.00974122	0.0381227	0.0821498	0.282174	0.299449	0.131253	0.0511501	0.0663034	0.257711	0.313204	0.638838	0.298054	0.383851	0.341091	0.184975	0.116466	0.153298
HMDB0006726	C20:4 CE	0.00395483	0.019445	0.127585	0.129092	0.224167	0.314124	0.122821	0.0692274	0.117451	0.287401	0.284653	0.658773	0.397882	0.501163	0.596787	0.19643	0.176281	0.143348
HMDB0006731	C20:5 CE	0.0440542	0.022879	0.210494	0.0955366	0.254258	0.267416	0.198772	0.0708048	0.16103	0.268584	0.300688	0.638076	0.356282	0.408463	0.550799	0.190919	0.130929	0.170602
HMDB0006729	C22:4 CE	0.0469716	0.0367729	0.350463	0.02845	0.070476	0.35035	0.199894	0.0827428	0.222735	0.201212	0.186207	0.682119	0.24718	0.523235	0.569864	0.290994	0.29488	0.250247

## Sheet: Old_Glycerophospholipids
		p value						FDR						log2FC
ID	Name	HR_02	HR_07	HR_28	LR_02	LR_07	LR_28	HR_02	HR_07	HR_28	LR_02	LR_07	LR_28	HR_02	HR_07	HR_28	LR_02	LR_07	LR_28
HMDB0002815	LysoPC(18:1(9Z))	0.0106451	0.00205505	0.130816	0.183128	0.698326	0.326737	0.135696	0.0386115	0.119097	0.319403	0.461976	0.664953	0.203593	0.30018	0.269661	-0.216921	-0.0787755	-0.162656
HMDB0007869	PC(14:0/16:0)	0.00496499	0.657338	0.0916766	0.692519	0.489015	0.61365	0.122821	0.415258	0.0983687	0.526872	0.401447	0.800754	0.371884	-0.177644	0.20584	0.0104742	-0.0348859	0.15591
HMDB0007870	PC(14:0/16:1(9Z))	0.0168523	0.579919	0.272854	0.601406	0.228122	0.630194	0.141116	0.384264	0.190498	0.506487	0.28592	0.800754	0.467868	-0.270781	0.245771	-0.0731066	-0.0873969	0.137578
HMDB0008036	PC(18:0/18:0)	0.386456	0.982488	0.0154235	0.173301	0.149255	0.499872	0.393694	0.532884	0.0421541	0.317772	0.235879	0.755047	-0.115485	-0.00866079	0.33107	-0.0898431	-0.15072	0.0354863
HMDB0008925	PE(16:0/18:0)	0.0121373	0.937361	0.204085	0.871968	0.856939	0.943523	0.135696	0.521568	0.158326	0.58248	0.508804	0.867831	0.340517	-0.0163131	0.241572	0.0372438	-0.0564299	0.105085
HMDB0008928	PE(16:0/18:2(9Z,12Z))	0.0160384	0.152354	0.0384975	0.844873	0.648265	0.33029	0.141116	0.170544	0.0663034	0.573802	0.452857	0.669007	-0.257913	-0.210587	-0.345913	-0.0557353	-0.0374342	-0.154649
HMDB0008952	PE(16:0/P-18:1(9Z))	0.00755835	0.00335553	0.0470646	0.147203	0.6409	0.865327	0.131253	0.0386115	0.0730867	0.298805	0.451475	0.863389	0.251883	0.439018	0.346864	-0.187211	-0.0489257	-0.00506428
HMDB0008994	PE(18:0/18:2(9Z,12Z))	0.293788	0.430626	0.0427559	0.628052	0.36277	0.169773	0.363974	0.319621	0.0702989	0.51131	0.353797	0.637304	-0.160979	-0.0956719	-0.264126	-0.100882	-0.137046	-0.229577
HMDB0009003	PE(18:0/20:4(5Z,8Z,11Z,14Z))	0.301758	0.707574	0.000620077	0.521648	0.719611	0.551411	0.366469	0.432679	0.0120544	0.483713	0.464638	0.778779	-0.0780148	0.0626359	0.250915	-0.036863	-0.019373	-0.0922992
HMDB0010379	LysoPC(14:0/0:0)	0.0184544	0.699099	0.309347	0.19554	0.0895949	0.945889	0.141116	0.429372	0.205702	0.331833	0.194877	0.867831	0.303745	-0.0834688	0.200665	-0.185507	-0.126936	-0.0390835
HMDB0011208	PC(P-16:0/18:0)	0.697334	0.021694	0.00137135	0.823543	0.513022	0.854166	0.524708	0.070773	0.0169399	0.567565	0.409055	0.862598	0.081779	0.218557	0.289827	0.00590655	0.0186595	-0.0211906
HMDB0011220	PC(P-16:0/20:4(5Z,8Z,11Z,14Z))	0.0174228	0.0283105	0.00191239	0.403008	0.237664	0.968005	0.141116	0.0767304	0.0210671	0.426035	0.291476	0.870545	0.179156	0.459309	0.324966	0.0477406	0.0822175	-0.0304488
HMDB0011221	PC(P-16:0/20:4(8Z,11Z,14Z,17Z))	0.28211	0.00155553	0.668589	0.0595761	0.73224	0.821699	0.355751	0.0326738	0.325969	0.229729	0.469722	0.86164	0.0769715	0.451987	-0.0148205	-0.301488	-0.191219	-0.235876
HMDB0011229	PC(P-16:0/22:6(4Z,7Z,10Z,13Z,16Z,19Z))	0.00523102	0.0368266	0.0593268	0.701165	0.438846	0.726618	0.122821	0.0827428	0.0784067	0.529167	0.392998	0.828891	0.168253	0.412662	0.191159	-0.0127862	0.0328873	-0.0359352
HMDB0011241	PC(P-18:0/18:0)	0.865949	0.150286	0.0189222	0.649464	0.716636	0.971171	0.59421	0.169768	0.0459813	0.515194	0.464638	0.870545	-0.0064273	0.193773	0.372164	-0.0159257	-0.0321555	0.0207238
HMDB0011243	PC(P-18:0/18:1(9Z))	0.496206	0.0259102	0.0308132	0.890224	0.836123	0.995586	0.45224	0.0730928	0.0599014	0.587191	0.503624	0.878399	0.0578775	0.283223	0.255643	2.84191e-05	0.0182719	0.0138357
HMDB0011252	PC(P-18:0/20:3(8Z,11Z,14Z))	0.673173	0.0392406	0.0248418	0.953116	0.546849	0.794332	0.51556	0.085414	0.0529664	0.602451	0.420783	0.852897	0.0641041	0.360031	0.315345	-0.0203877	0.0135678	-0.0287786
HMDB0011310	PC(P-18:1(9Z)/18:2(9Z,12Z))	0.111491	0.00514347	0.00937932	0.792999	0.250185	0.946393	0.256504	0.0415531	0.0352239	0.56174	0.300688	0.867831	0.103237	0.414777	0.2852	-0.0505941	0.0872764	-0.0272818
HMDB0011319	PC(P-18:1(9Z)/20:4(5Z,8Z,11Z,14Z))	0.0175447	0.0175716	0.0230296	0.584184	0.362485	0.663474	0.141116	0.06692	0.0507392	0.504066	0.353797	0.807625	0.0989411	0.403211	0.255578	0.0141617	0.0502268	0.014895
HMDB0011343	PE(P-16:0/18:2(9Z,12Z))	0.0151834	0.0198094	0.326919	0.0709175	0.414077	0.317737	0.141116	0.0699318	0.213134	0.240918	0.379424	0.660311	0.367987	0.391551	0.0822139	-0.264581	-0.089955	-0.138479
HMDB0011386	PE(P-18:0/20:4(8Z,11Z,14Z,17Z))	0.247775	0.0395909	0.00722954	0.317882	0.576771	0.703192	0.341887	0.0855746	0.0308492	0.381073	0.431994	0.822632	0.153965	0.423621	0.398963	-0.115875	-0.0375129	-0.0314512
HMDB0011387	PE(P-18:0/20:5(5Z,8Z,11Z,14Z,17Z))	0.00654735	0.00301338	0.00415677	0.236327	0.710596	0.636327	0.129131	0.0386115	0.0277102	0.339799	0.462282	0.800754	0.168733	0.396181	0.162949	-0.146566	-0.0349186	0.0386822
HMDB0011410	PE(P-18:1(11Z)/18:3(6Z,9Z,12Z))	0.165961	0.00485888	0.00158119	0.0395785	0.678122	0.897029	0.287458	0.0410198	0.0180192	0.212509	0.457751	0.867831	0.200465	0.469082	0.388745	-0.215713	0.0751777	-0.0347444
HMDB0011420	PE(P-18:1(11Z)/20:5(5Z,8Z,11Z,14Z,17Z))	1.75987e-05	0.00280173	0.0562831	0.104004	0.844283	0.973215	0.00867732	0.0386115	0.0783146	0.273075	0.506496	0.870545	0.17159	0.380401	0.13361	-0.149884	0.0034592	-0.0788177
HMDB0011442	PE(P-18:1(9Z)/18:2(9Z,12Z))	0.0573575	0.0100802	0.146348	0.0682772	0.506654	0.620289	0.205816	0.0516422	0.128975	0.237306	0.408246	0.800754	0.305122	0.522312	0.1433	-0.287667	-0.0536238	-0.0431686
