# Supplementary material for: Metabolomic and transcriptomic signatures of influenza vaccine response in healthy young and older adults
Source: Aging Cell. 2022 Aug 23;21(9):e13682. doi: 10.1111/acel.13682 (PMC9470889; doi:10.1111/acel.13682)
Supplement: Supplementary file 4 — Table S3 [file ACEL-21-e13682-s001.xlsx]

## Sheet: Young_Node
Molecular	Type	Shape	Direction	Category
LOC100008588	Gene	circle	GU	Others
PDK4	Gene	circle	GD	Metabolic process
LOC653888	Gene	circle	GU	Others
BST2	Gene	circle	GU	Immunity
ERH	Gene	circle	GU	Metabolic process
TMED9	Gene	circle	GU	Protein binding
METTL3	Gene	circle	GD	Immunity
SIVA	Gene	circle	GU	Immunity
LYN	Gene	circle	GD	Immunity
AGAP8	Gene	circle	GD	Others
EP300	Gene	circle	GD	Immunity
LOC286016	Gene	circle	GU	Others
TM9SF4	Gene	circle	GD	Protein binding
DUSP18	Gene	circle	GD	Protein binding
TPST2	Gene	circle	GU	Metabolic process
PLAGL2	Gene	circle	GD	Metabolic process
C1orf128	Gene	circle	GU	Immunity
TRAPPC6A	Gene	circle	GU	Protein binding
C6orf47	Gene	circle	GU	Protein binding
TMEM188	Gene	circle	GD	Metabolic process
PLXNB2	Gene	circle	GD	Immunity
C9orf123	Gene	circle	GU	Others
CD1D	Gene	circle	GD	Immunity
C9orf119	Gene	circle	GU	Protein binding
SF1	Gene	circle	GD	Metabolic process
TBC1D8	Gene	circle	GD	Immunity
CLIP4	Gene	circle	GD	Immunity
SIK3	Gene	circle	GD	Protein binding
SLC39A1	Gene	circle	GU	Protein binding
CAPN1	Gene	circle	GU	Immunity
TMEM30A	Gene	circle	GU	Immunity
SLC7A5	Gene	circle	GU	Immunity
KLF2	Gene	circle	GD	Immunity
FKBP15	Gene	circle	GD	Endocytosis
KIAA2013	Gene	circle	GU	Protein binding
NUP160	Gene	circle	GD	Protein binding
TMEM106C	Gene	circle	GU	Immunity
HNRNPA3	Gene	circle	GU	Protein binding
LYPD2	Gene	circle	GD	Protein binding
MFHAS1	Gene	circle	GU	Immunity
MAP3K8	Gene	circle	GD	Immunity
MERTK	Gene	circle	GD	Immunity
TSSC4	Gene	circle	GU	Protein binding
STOM	Gene	circle	GU	Immunity
ANKS1A	Gene	circle	GD	Protein binding
RRAGC	Gene	circle	GU	Immunity
B3GNT1	Gene	circle	GU	Immunity
JMJD1C	Gene	circle	GD	Protein binding
CDKN2D	Gene	circle	GU	Protein binding
EPM2AIP1	Gene	circle	GD	Protein binding
10-heptadecenoate	Metabolite	rectangle	ML	MUFA
10-nonadecenoate	Metabolite	rectangle	ML	MUFA
13-docosenoate	Metabolite	rectangle	ML	MUFA
5-dodecenoate	Metabolite	rectangle	ML	MUFA
adrenate	Metabolite	rectangle	ML	PUFA
alpha-linolenate	Metabolite	rectangle	ML	PUFA
arachidonate	Metabolite	rectangle	ML	PUFA
C43:0 TAG	Metabolite	rectangle	MR	TAGs
docosahexaenoate	Metabolite	rectangle	ML	PUFA
docosapentaenoate	Metabolite	rectangle	ML	PUFA
eicosadienoate	Metabolite	rectangle	ML	PUFA
eicosatrienoate	Metabolite	rectangle	ML	PUFA
eicosenoate	Metabolite	rectangle	ML	MUFA
gamma-linolenate	Metabolite	rectangle	ML	PUFA
heptadecanoate	Metabolite	rectangle	ML	SFA
linoleate	Metabolite	rectangle	ML	PUFA
myristoleate	Metabolite	rectangle	ML	MUFA
oleate	Metabolite	rectangle	ML	MUFA
oleoyl glycine	Metabolite	rectangle	ML	N-acyl-alpha amino acids
palmitate	Metabolite	rectangle	ML	SFA
palmitoleate	Metabolite	rectangle	ML	MUFA
salicylurate	Metabolite	rectangle	MR	N-acyl-alpha amino acids
stearate	Metabolite	rectangle	ML	SFA

## Sheet: Young_Edge_Line
Metabolite	Gene	Correlation
10-heptadecenoate	LOC100008588	-0.461388
10-heptadecenoate	PDK4	0.587605
10-heptadecenoate	LOC653888	-0.536
10-heptadecenoate	BST2	-0.61733
10-heptadecenoate	ERH	-0.604188
10-heptadecenoate	TMED9	-0.595136
10-heptadecenoate	METTL3	0.594947
10-heptadecenoate	SIVA	-0.600749
10-heptadecenoate	LYN	0.541209
10-heptadecenoate	AGAP8	0.600782
10-heptadecenoate	EP300	0.63938
10-heptadecenoate	LOC286016	-0.519881
10-heptadecenoate	TM9SF4	0.670176
10-heptadecenoate	DUSP18	0.567247
10-heptadecenoate	TPST2	-0.476483
10-heptadecenoate	PLAGL2	0.503378
10-heptadecenoate	C1orf128	-0.642657
10-heptadecenoate	TRAPPC6A	-0.621459
10-heptadecenoate	C6orf47	-0.567923
10-heptadecenoate	TMEM188	0.504511
10-heptadecenoate	PLXNB2	0.605085
10-heptadecenoate	C9orf123	-0.50453
10-heptadecenoate	CD1D	0.645944
10-heptadecenoate	C9orf119	-0.620394
10-heptadecenoate	SF1	0.547702
10-heptadecenoate	TBC1D8	0.456915
10-heptadecenoate	CLIP4	0.630734
10-heptadecenoate	SIK3	0.537761
10-heptadecenoate	SLC39A1	-0.559565
10-heptadecenoate	TMEM30A	-0.530159
10-heptadecenoate	SLC7A5	-0.490639
10-heptadecenoate	KLF2	0.563274
10-heptadecenoate	FKBP15	0.514786
10-heptadecenoate	KIAA2013	-0.59551
10-heptadecenoate	NUP160	0.524821
10-heptadecenoate	TMEM106C	-0.582582
10-heptadecenoate	HNRNPA3	-0.485533
10-heptadecenoate	LYPD2	0.40807
10-heptadecenoate	MFHAS1	-0.561599
10-heptadecenoate	MAP3K8	0.665311
10-heptadecenoate	MERTK	0.468375
10-heptadecenoate	TSSC4	-0.561101
10-heptadecenoate	ANKS1A	0.6143
10-heptadecenoate	RRAGC	-0.59238
10-heptadecenoate	B3GNT1	-0.56027
10-heptadecenoate	JMJD1C	0.504865
10-heptadecenoate	CDKN2D	-0.487483
10-heptadecenoate	EPM2AIP1	0.620925
10-nonadecenoate	LOC100008588	-0.462879
10-nonadecenoate	PDK4	0.589504
10-nonadecenoate	LOC653888	-0.537732
10-nonadecenoate	BST2	-0.619325
10-nonadecenoate	ERH	-0.60614
10-nonadecenoate	TMED9	-0.597059
10-nonadecenoate	METTL3	0.596869
10-nonadecenoate	SIVA	-0.60269
10-nonadecenoate	LYN	0.542958
10-nonadecenoate	AGAP8	0.602724
10-nonadecenoate	EP300	0.641446
10-nonadecenoate	LOC286016	-0.521561
10-nonadecenoate	TM9SF4	0.672342
10-nonadecenoate	DUSP18	0.56908
10-nonadecenoate	TPST2	-0.478023
10-nonadecenoate	PLAGL2	0.505004
10-nonadecenoate	C1orf128	-0.644734
10-nonadecenoate	TRAPPC6A	-0.623467
10-nonadecenoate	C6orf47	-0.569758
10-nonadecenoate	TMEM188	0.506141
10-nonadecenoate	PLXNB2	0.607041
10-nonadecenoate	C9orf123	-0.50616
10-nonadecenoate	CD1D	0.648031
10-nonadecenoate	C9orf119	-0.622399
10-nonadecenoate	SF1	0.549472
10-nonadecenoate	TBC1D8	0.458392
10-nonadecenoate	CLIP4	0.632772
10-nonadecenoate	SIK3	0.539499
10-nonadecenoate	SLC39A1	-0.561373
10-nonadecenoate	TMEM30A	-0.531872
10-nonadecenoate	SLC7A5	-0.492225
10-nonadecenoate	KLF2	0.565094
10-nonadecenoate	FKBP15	0.516449
10-nonadecenoate	KIAA2013	-0.597435
10-nonadecenoate	NUP160	0.526516
10-nonadecenoate	TMEM106C	-0.584464
10-nonadecenoate	HNRNPA3	-0.487102
10-nonadecenoate	LYPD2	0.409388
10-nonadecenoate	MFHAS1	-0.563414
10-nonadecenoate	MAP3K8	0.667461
10-nonadecenoate	MERTK	0.469889
10-nonadecenoate	TSSC4	-0.562914
10-nonadecenoate	ANKS1A	0.616285
10-nonadecenoate	RRAGC	-0.594295
10-nonadecenoate	B3GNT1	-0.56208
10-nonadecenoate	JMJD1C	0.506496
10-nonadecenoate	CDKN2D	-0.489059
10-nonadecenoate	EPM2AIP1	0.622932
13-docosenoate	PDK4	0.489056
13-docosenoate	LOC653888	-0.446106
13-docosenoate	BST2	-0.513796
13-docosenoate	ERH	-0.502858
13-docosenoate	TMED9	-0.495324
13-docosenoate	METTL3	0.495167
13-docosenoate	SIVA	-0.499996
13-docosenoate	LYN	0.450442
13-docosenoate	AGAP8	0.500024
13-docosenoate	EP300	0.532148
13-docosenoate	LOC286016	-0.432691
13-docosenoate	TM9SF4	0.557779
13-docosenoate	DUSP18	0.472113
13-docosenoate	PLAGL2	0.418955
13-docosenoate	C1orf128	-0.534875
13-docosenoate	TRAPPC6A	-0.517232
13-docosenoate	C6orf47	-0.472676
13-docosenoate	TMEM188	0.419898
13-docosenoate	PLXNB2	0.503605
13-docosenoate	C9orf123	-0.419914
13-docosenoate	CD1D	0.537611
13-docosenoate	C9orf119	-0.516346
13-docosenoate	SF1	0.455846
13-docosenoate	CLIP4	0.524952
13-docosenoate	SIK3	0.447572
13-docosenoate	SLC39A1	-0.465719
13-docosenoate	TMEM30A	-0.441245
13-docosenoate	SLC7A5	-0.408353
13-docosenoate	KLF2	0.468806
13-docosenoate	FKBP15	0.42845
13-docosenoate	KIAA2013	-0.495636
13-docosenoate	NUP160	0.436802
13-docosenoate	TMEM106C	-0.484876
13-docosenoate	HNRNPA3	-0.404103
13-docosenoate	MFHAS1	-0.467412
13-docosenoate	MAP3K8	0.55373
13-docosenoate	TSSC4	-0.466997
13-docosenoate	ANKS1A	0.511274
13-docosenoate	RRAGC	-0.493031
13-docosenoate	B3GNT1	-0.466306
13-docosenoate	JMJD1C	0.420193
13-docosenoate	CDKN2D	-0.405726
13-docosenoate	EPM2AIP1	0.516789
5-dodecenoate	LOC100008588	-0.439669
5-dodecenoate	PDK4	0.559944
5-dodecenoate	LOC653888	-0.510769
5-dodecenoate	BST2	-0.588271
5-dodecenoate	ERH	-0.575746
5-dodecenoate	TMED9	-0.567121
5-dodecenoate	METTL3	0.566941
5-dodecenoate	SIVA	-0.57247
5-dodecenoate	LYN	0.515733
5-dodecenoate	AGAP8	0.572502
5-dodecenoate	EP300	0.609282
5-dodecenoate	LOC286016	-0.495408
5-dodecenoate	TM9SF4	0.638629
5-dodecenoate	DUSP18	0.540545
5-dodecenoate	TPST2	-0.454054
5-dodecenoate	PLAGL2	0.479682
5-dodecenoate	C1orf128	-0.612405
5-dodecenoate	TRAPPC6A	-0.592205
5-dodecenoate	C6orf47	-0.541189
5-dodecenoate	TMEM188	0.480762
5-dodecenoate	PLXNB2	0.576602
5-dodecenoate	C9orf123	-0.48078
5-dodecenoate	CD1D	0.615537
5-dodecenoate	C9orf119	-0.59119
5-dodecenoate	SF1	0.52192
5-dodecenoate	TBC1D8	0.435407
5-dodecenoate	CLIP4	0.601043
5-dodecenoate	SIK3	0.512447
5-dodecenoate	SLC39A1	-0.533224
5-dodecenoate	TMEM30A	-0.505203
5-dodecenoate	SLC7A5	-0.467543
5-dodecenoate	KLF2	0.536759
5-dodecenoate	FKBP15	0.490553
5-dodecenoate	KIAA2013	-0.567478
5-dodecenoate	NUP160	0.500115
5-dodecenoate	TMEM106C	-0.555158
5-dodecenoate	HNRNPA3	-0.462677
5-dodecenoate	MFHAS1	-0.535163
5-dodecenoate	MAP3K8	0.633993
5-dodecenoate	MERTK	0.446327
5-dodecenoate	TSSC4	-0.534688
5-dodecenoate	ANKS1A	0.585383
5-dodecenoate	RRAGC	-0.564495
5-dodecenoate	B3GNT1	-0.533896
5-dodecenoate	JMJD1C	0.481099
5-dodecenoate	CDKN2D	-0.464536
5-dodecenoate	EPM2AIP1	0.591696
adrenate	LOC100008588	-0.457245
adrenate	PDK4	0.582327
adrenate	LOC653888	-0.531186
adrenate	BST2	-0.611786
adrenate	ERH	-0.598761
adrenate	TMED9	-0.58979
adrenate	METTL3	0.589603
adrenate	SIVA	-0.595354
adrenate	LYN	0.536348
adrenate	AGAP8	0.595387
adrenate	EP300	0.633638
adrenate	LOC286016	-0.515212
adrenate	TM9SF4	0.664157
adrenate	DUSP18	0.562153
adrenate	TPST2	-0.472204
adrenate	PLAGL2	0.498857
adrenate	C1orf128	-0.636885
adrenate	TRAPPC6A	-0.615877
adrenate	C6orf47	-0.562823
adrenate	TMEM188	0.49998
adrenate	PLXNB2	0.599651
adrenate	C9orf123	-0.499998
adrenate	CD1D	0.640142
adrenate	C9orf119	-0.614822
adrenate	SF1	0.542783
adrenate	TBC1D8	0.452812
adrenate	CLIP4	0.625069
adrenate	SIK3	0.532931
adrenate	SLC39A1	-0.554539
adrenate	TMEM30A	-0.525397
adrenate	SLC7A5	-0.486233
adrenate	KLF2	0.558215
adrenate	FKBP15	0.510163
adrenate	KIAA2013	-0.590162
adrenate	NUP160	0.520107
adrenate	TMEM106C	-0.577349
adrenate	HNRNPA3	-0.481172
adrenate	LYPD2	0.404405
adrenate	MFHAS1	-0.556555
adrenate	MAP3K8	0.659336
adrenate	MERTK	0.464169
adrenate	TSSC4	-0.556062
adrenate	ANKS1A	0.608783
adrenate	RRAGC	-0.58706
adrenate	B3GNT1	-0.555238
adrenate	JMJD1C	0.50033
adrenate	CDKN2D	-0.483105
adrenate	EPM2AIP1	0.615349
alpha-linolenate	LOC100008588	-0.451611
alpha-linolenate	PDK4	0.575153
alpha-linolenate	LOC653888	-0.524642
alpha-linolenate	BST2	-0.604249
alpha-linolenate	ERH	-0.591384
alpha-linolenate	TMED9	-0.582524
alpha-linolenate	METTL3	0.582339
alpha-linolenate	SIVA	-0.588019
alpha-linolenate	LYN	0.52974
alpha-linolenate	AGAP8	0.588052
alpha-linolenate	EP300	0.625831
alpha-linolenate	LOC286016	-0.508864
alpha-linolenate	TM9SF4	0.655975
alpha-linolenate	DUSP18	0.555227
alpha-linolenate	TPST2	-0.466386
alpha-linolenate	PLAGL2	0.492711
alpha-linolenate	C1orf128	-0.629039
alpha-linolenate	TRAPPC6A	-0.60829
alpha-linolenate	C6orf47	-0.555889
alpha-linolenate	TMEM188	0.49382
alpha-linolenate	PLXNB2	0.592263
alpha-linolenate	C9orf123	-0.493838
alpha-linolenate	CD1D	0.632256
alpha-linolenate	C9orf119	-0.607247
alpha-linolenate	SF1	0.536096
alpha-linolenate	TBC1D8	0.447233
alpha-linolenate	CLIP4	0.617369
alpha-linolenate	SIK3	0.526365
alpha-linolenate	SLC39A1	-0.547707
alpha-linolenate	TMEM30A	-0.518924
alpha-linolenate	SLC7A5	-0.480242
alpha-linolenate	KLF2	0.551338
alpha-linolenate	FKBP15	0.503877
alpha-linolenate	KIAA2013	-0.582891
alpha-linolenate	NUP160	0.513699
alpha-linolenate	TMEM106C	-0.570237
alpha-linolenate	HNRNPA3	-0.475244
alpha-linolenate	MFHAS1	-0.549698
alpha-linolenate	MAP3K8	0.651213
alpha-linolenate	MERTK	0.45845
alpha-linolenate	TSSC4	-0.549211
alpha-linolenate	ANKS1A	0.601283
alpha-linolenate	RRAGC	-0.579827
alpha-linolenate	B3GNT1	-0.548397
alpha-linolenate	JMJD1C	0.494166
alpha-linolenate	CDKN2D	-0.477153
alpha-linolenate	EPM2AIP1	0.607768
arachidonate	LOC100008588	-0.451743
arachidonate	PDK4	0.575321
arachidonate	LOC653888	-0.524795
arachidonate	BST2	-0.604425
arachidonate	ERH	-0.591557
arachidonate	TMED9	-0.582694
arachidonate	METTL3	0.582509
arachidonate	SIVA	-0.58819
arachidonate	LYN	0.529895
arachidonate	AGAP8	0.588223
arachidonate	EP300	0.626014
arachidonate	LOC286016	-0.509013
arachidonate	TM9SF4	0.656166
arachidonate	DUSP18	0.555389
arachidonate	TPST2	-0.466523
arachidonate	PLAGL2	0.492854
arachidonate	C1orf128	-0.629222
arachidonate	TRAPPC6A	-0.608467
arachidonate	C6orf47	-0.556051
arachidonate	TMEM188	0.493964
arachidonate	PLXNB2	0.592436
arachidonate	C9orf123	-0.493982
arachidonate	CD1D	0.63244
arachidonate	C9orf119	-0.607425
arachidonate	SF1	0.536252
arachidonate	TBC1D8	0.447364
arachidonate	CLIP4	0.617549
arachidonate	SIK3	0.526519
arachidonate	SLC39A1	-0.547867
arachidonate	TMEM30A	-0.519076
arachidonate	SLC7A5	-0.480383
arachidonate	KLF2	0.551499
arachidonate	FKBP15	0.504024
arachidonate	KIAA2013	-0.583061
arachidonate	NUP160	0.513849
arachidonate	TMEM106C	-0.570403
arachidonate	HNRNPA3	-0.475383
arachidonate	MFHAS1	-0.549859
arachidonate	MAP3K8	0.651403
arachidonate	MERTK	0.458584
arachidonate	TSSC4	-0.549371
arachidonate	ANKS1A	0.601458
arachidonate	RRAGC	-0.579997
arachidonate	B3GNT1	-0.548557
arachidonate	JMJD1C	0.49431
arachidonate	CDKN2D	-0.477293
arachidonate	EPM2AIP1	0.607945
C43:0 TAG	EP300	-0.404826
C43:0 TAG	TM9SF4	-0.424325
C43:0 TAG	C1orf128	0.406901
C43:0 TAG	CD1D	-0.408982
C43:0 TAG	MAP3K8	-0.421245
docosahexaenoate	LOC100008588	-0.449016
docosahexaenoate	PDK4	0.571848
docosahexaenoate	LOC653888	-0.521627
docosahexaenoate	BST2	-0.600777
docosahexaenoate	ERH	-0.587986
docosahexaenoate	TMED9	-0.579177
docosahexaenoate	METTL3	0.578993
docosahexaenoate	SIVA	-0.58464
docosahexaenoate	LYN	0.526696
docosahexaenoate	AGAP8	0.584672
docosahexaenoate	EP300	0.622235
docosahexaenoate	LOC286016	-0.50594
docosahexaenoate	TM9SF4	0.652205
docosahexaenoate	DUSP18	0.552036
docosahexaenoate	TPST2	-0.463706
docosahexaenoate	PLAGL2	0.489879
docosahexaenoate	C1orf128	-0.625424
docosahexaenoate	TRAPPC6A	-0.604794
docosahexaenoate	C6orf47	-0.552694
docosahexaenoate	TMEM188	0.490982
docosahexaenoate	PLXNB2	0.58886
docosahexaenoate	C9orf123	-0.491001
docosahexaenoate	CD1D	0.628623
docosahexaenoate	C9orf119	-0.603758
docosahexaenoate	SF1	0.533015
docosahexaenoate	TBC1D8	0.444663
docosahexaenoate	CLIP4	0.613821
docosahexaenoate	SIK3	0.523341
docosahexaenoate	SLC39A1	-0.54456
docosahexaenoate	TMEM30A	-0.515943
docosahexaenoate	SLC7A5	-0.477483
docosahexaenoate	KLF2	0.54817
docosahexaenoate	FKBP15	0.500982
docosahexaenoate	KIAA2013	-0.579542
docosahexaenoate	NUP160	0.510747
docosahexaenoate	TMEM106C	-0.56696
docosahexaenoate	HNRNPA3	-0.472513
docosahexaenoate	MFHAS1	-0.54654
docosahexaenoate	MAP3K8	0.647471
docosahexaenoate	MERTK	0.455816
docosahexaenoate	TSSC4	-0.546055
docosahexaenoate	ANKS1A	0.597828
docosahexaenoate	RRAGC	-0.576496
docosahexaenoate	B3GNT1	-0.545246
docosahexaenoate	JMJD1C	0.491327
docosahexaenoate	CDKN2D	-0.474412
docosahexaenoate	EPM2AIP1	0.604275
docosapentaenoate	LOC100008588	-0.48126
docosapentaenoate	PDK4	0.612912
docosapentaenoate	LOC653888	-0.559085
docosapentaenoate	BST2	-0.643918
docosapentaenoate	ERH	-0.630209
docosapentaenoate	TMED9	-0.620767
docosapentaenoate	METTL3	0.62057
docosapentaenoate	SIVA	-0.626622
docosapentaenoate	LYN	0.564518
docosapentaenoate	AGAP8	0.626657
docosapentaenoate	EP300	0.666917
docosapentaenoate	LOC286016	-0.542272
docosapentaenoate	TM9SF4	0.69904
docosapentaenoate	DUSP18	0.591678
docosapentaenoate	TPST2	-0.497005
docosapentaenoate	PLAGL2	0.525057
docosapentaenoate	C1orf128	-0.670335
docosapentaenoate	TRAPPC6A	-0.648224
docosapentaenoate	C6orf47	-0.592383
docosapentaenoate	TMEM188	0.526239
docosapentaenoate	PLXNB2	0.631146
docosapentaenoate	C9orf123	-0.526259
docosapentaenoate	CD1D	0.673763
docosapentaenoate	C9orf119	-0.647114
docosapentaenoate	SF1	0.571291
docosapentaenoate	TBC1D8	0.476594
docosapentaenoate	CLIP4	0.657899
docosapentaenoate	SIK3	0.560921
docosapentaenoate	SLC39A1	-0.583665
docosapentaenoate	CAPN1	-0.407288
docosapentaenoate	TMEM30A	-0.552992
docosapentaenoate	SLC7A5	-0.511771
docosapentaenoate	KLF2	0.587533
docosapentaenoate	FKBP15	0.536957
docosapentaenoate	KIAA2013	-0.621158
docosapentaenoate	NUP160	0.547424
docosapentaenoate	TMEM106C	-0.607673
docosapentaenoate	HNRNPA3	-0.506444
docosapentaenoate	LYPD2	0.425644
docosapentaenoate	MFHAS1	-0.585786
docosapentaenoate	MAP3K8	0.693965
docosapentaenoate	MERTK	0.488547
docosapentaenoate	TSSC4	-0.585267
docosapentaenoate	STOM	-0.415567
docosapentaenoate	ANKS1A	0.640757
docosapentaenoate	RRAGC	-0.617893
docosapentaenoate	B3GNT1	-0.5844
docosapentaenoate	JMJD1C	0.526608
docosapentaenoate	CDKN2D	-0.508479
docosapentaenoate	EPM2AIP1	0.647668
eicosadienoate	LOC100008588	-0.462173
eicosadienoate	PDK4	0.588604
eicosadienoate	LOC653888	-0.536911
eicosadienoate	BST2	-0.61838
eicosadienoate	ERH	-0.605215
eicosadienoate	TMED9	-0.596147
eicosadienoate	METTL3	0.595958
eicosadienoate	SIVA	-0.60177
eicosadienoate	LYN	0.542129
eicosadienoate	AGAP8	0.601804
eicosadienoate	EP300	0.640467
eicosadienoate	LOC286016	-0.520765
eicosadienoate	TM9SF4	0.671316
eicosadienoate	DUSP18	0.568212
eicosadienoate	TPST2	-0.477293
eicosadienoate	PLAGL2	0.504233
eicosadienoate	C1orf128	-0.64375
eicosadienoate	TRAPPC6A	-0.622515
eicosadienoate	C6orf47	-0.568889
eicosadienoate	TMEM188	0.505369
eicosadienoate	PLXNB2	0.606114
eicosadienoate	C9orf123	-0.505387
eicosadienoate	CD1D	0.647042
eicosadienoate	C9orf119	-0.621449
eicosadienoate	SF1	0.548633
eicosadienoate	TBC1D8	0.457692
eicosadienoate	CLIP4	0.631807
eicosadienoate	SIK3	0.538675
eicosadienoate	SLC39A1	-0.560516
eicosadienoate	TMEM30A	-0.53106
eicosadienoate	SLC7A5	-0.491474
eicosadienoate	KLF2	0.564232
eicosadienoate	FKBP15	0.515661
eicosadienoate	KIAA2013	-0.596523
eicosadienoate	NUP160	0.525713
eicosadienoate	TMEM106C	-0.583572
eicosadienoate	HNRNPA3	-0.486358
eicosadienoate	LYPD2	0.408763
eicosadienoate	MFHAS1	-0.562554
eicosadienoate	MAP3K8	0.666442
eicosadienoate	MERTK	0.469171
eicosadienoate	TSSC4	-0.562055
eicosadienoate	ANKS1A	0.615345
eicosadienoate	RRAGC	-0.593388
eicosadienoate	B3GNT1	-0.561222
eicosadienoate	JMJD1C	0.505723
eicosadienoate	CDKN2D	-0.488312
eicosadienoate	EPM2AIP1	0.621981
eicosatrienoate	LOC100008588	-0.467258
eicosatrienoate	PDK4	0.59508
eicosatrienoate	LOC653888	-0.542818
eicosatrienoate	BST2	-0.625183
eicosatrienoate	ERH	-0.611873
eicosatrienoate	TMED9	-0.602706
eicosatrienoate	METTL3	0.602515
eicosatrienoate	SIVA	-0.608391
eicosatrienoate	LYN	0.548094
eicosatrienoate	AGAP8	0.608425
eicosatrienoate	EP300	0.647514
eicosatrienoate	LOC286016	-0.526494
eicosatrienoate	TM9SF4	0.678701
eicosatrienoate	DUSP18	0.574463
eicosatrienoate	TPST2	-0.482545
eicosatrienoate	PLAGL2	0.509781
eicosatrienoate	C1orf128	-0.650832
eicosatrienoate	TRAPPC6A	-0.629364
eicosatrienoate	C6orf47	-0.575148
eicosatrienoate	TMEM188	0.510929
eicosatrienoate	PLXNB2	0.612783
eicosatrienoate	C9orf123	-0.510948
eicosatrienoate	CD1D	0.65416
eicosatrienoate	C9orf119	-0.628286
eicosatrienoate	SF1	0.554669
eicosatrienoate	TBC1D8	0.462728
eicosatrienoate	CLIP4	0.638758
eicosatrienoate	SIK3	0.544602
eicosatrienoate	SLC39A1	-0.566683
eicosatrienoate	TMEM30A	-0.536903
eicosatrienoate	SLC7A5	-0.496881
eicosatrienoate	KLF2	0.570439
eicosatrienoate	FKBP15	0.521334
eicosatrienoate	KIAA2013	-0.603086
eicosatrienoate	NUP160	0.531497
eicosatrienoate	TMEM106C	-0.589993
eicosatrienoate	HNRNPA3	-0.491709
eicosatrienoate	LYPD2	0.41326
eicosatrienoate	MFHAS1	-0.568743
eicosatrienoate	MAP3K8	0.673774
eicosatrienoate	MERTK	0.474333
eicosatrienoate	TSSC4	-0.568239
eicosatrienoate	STOM	-0.403476
eicosatrienoate	ANKS1A	0.622115
eicosatrienoate	RRAGC	-0.599916
eicosatrienoate	B3GNT1	-0.567397
eicosatrienoate	JMJD1C	0.511287
eicosatrienoate	CDKN2D	-0.493685
eicosatrienoate	EPM2AIP1	0.628824
eicosenoate	LOC100008588	-0.466808
eicosenoate	PDK4	0.594507
eicosenoate	LOC653888	-0.542296
eicosenoate	BST2	-0.624581
eicosenoate	ERH	-0.611284
eicosenoate	TMED9	-0.602126
eicosenoate	METTL3	0.601935
eicosenoate	SIVA	-0.607805
eicosenoate	LYN	0.547566
eicosenoate	AGAP8	0.607839
eicosenoate	EP300	0.64689
eicosenoate	LOC286016	-0.525987
eicosenoate	TM9SF4	0.678048
eicosenoate	DUSP18	0.57391
eicosenoate	TPST2	-0.48208
eicosenoate	PLAGL2	0.50929
eicosenoate	C1orf128	-0.650205
eicosenoate	TRAPPC6A	-0.628758
eicosenoate	C6orf47	-0.574594
eicosenoate	TMEM188	0.510437
eicosenoate	PLXNB2	0.612193
eicosenoate	C9orf123	-0.510456
eicosenoate	CD1D	0.653531
eicosenoate	C9orf119	-0.627681
eicosenoate	SF1	0.554135
eicosenoate	TBC1D8	0.462282
eicosenoate	CLIP4	0.638143
eicosenoate	SIK3	0.544077
eicosenoate	SLC39A1	-0.566138
eicosenoate	TMEM30A	-0.536386
eicosenoate	SLC7A5	-0.496402
eicosenoate	KLF2	0.56989
eicosenoate	FKBP15	0.520833
eicosenoate	KIAA2013	-0.602505
eicosenoate	NUP160	0.530985
eicosenoate	TMEM106C	-0.589425
eicosenoate	HNRNPA3	-0.491236
eicosenoate	LYPD2	0.412863
eicosenoate	MFHAS1	-0.568195
eicosenoate	MAP3K8	0.673126
eicosenoate	MERTK	0.473877
eicosenoate	TSSC4	-0.567692
eicosenoate	STOM	-0.403088
eicosenoate	ANKS1A	0.621516
eicosenoate	RRAGC	-0.599338
eicosenoate	B3GNT1	-0.566851
eicosenoate	JMJD1C	0.510795
eicosenoate	CDKN2D	-0.493209
eicosenoate	EPM2AIP1	0.628219
gamma-linolenate	LOC100008588	-0.464315
gamma-linolenate	PDK4	0.591332
gamma-linolenate	LOC653888	-0.5394
gamma-linolenate	BST2	-0.621246
gamma-linolenate	ERH	-0.60802
gamma-linolenate	TMED9	-0.59891
gamma-linolenate	METTL3	0.59872
gamma-linolenate	SIVA	-0.604559
gamma-linolenate	LYN	0.544642
gamma-linolenate	AGAP8	0.604593
gamma-linolenate	EP300	0.643436
gamma-linolenate	LOC286016	-0.523178
gamma-linolenate	TM9SF4	0.674427
gamma-linolenate	DUSP18	0.570845
gamma-linolenate	TPST2	-0.479506
gamma-linolenate	PLAGL2	0.50657
gamma-linolenate	C1orf128	-0.646733
gamma-linolenate	TRAPPC6A	-0.6254
gamma-linolenate	C6orf47	-0.571525
gamma-linolenate	TMEM188	0.507711
gamma-linolenate	PLXNB2	0.608923
gamma-linolenate	C9orf123	-0.50773
gamma-linolenate	CD1D	0.650041
gamma-linolenate	C9orf119	-0.624329
gamma-linolenate	SF1	0.551176
gamma-linolenate	TBC1D8	0.459813
gamma-linolenate	CLIP4	0.634735
gamma-linolenate	SIK3	0.541172
gamma-linolenate	SLC39A1	-0.563114
gamma-linolenate	TMEM30A	-0.533521
gamma-linolenate	SLC7A5	-0.493751
gamma-linolenate	KLF2	0.566847
gamma-linolenate	FKBP15	0.518051
gamma-linolenate	KIAA2013	-0.599287
gamma-linolenate	NUP160	0.528149
gamma-linolenate	TMEM106C	-0.586277
gamma-linolenate	HNRNPA3	-0.488612
gamma-linolenate	LYPD2	0.410658
gamma-linolenate	MFHAS1	-0.565161
gamma-linolenate	MAP3K8	0.669531
gamma-linolenate	MERTK	0.471346
gamma-linolenate	TSSC4	-0.56466
gamma-linolenate	STOM	-0.400935
gamma-linolenate	ANKS1A	0.618197
gamma-linolenate	RRAGC	-0.596138
gamma-linolenate	B3GNT1	-0.563823
gamma-linolenate	JMJD1C	0.508067
gamma-linolenate	CDKN2D	-0.490575
gamma-linolenate	EPM2AIP1	0.624864
heptadecanoate	LOC100008588	-0.404977
heptadecanoate	PDK4	0.515762
heptadecanoate	LOC653888	-0.470467
heptadecanoate	BST2	-0.541854
heptadecanoate	ERH	-0.530317
heptadecanoate	TMED9	-0.522372
heptadecanoate	METTL3	0.522206
heptadecanoate	SIVA	-0.527299
heptadecanoate	LYN	0.475039
heptadecanoate	AGAP8	0.527329
heptadecanoate	EP300	0.561207
heptadecanoate	LOC286016	-0.456319
heptadecanoate	TM9SF4	0.588238
heptadecanoate	DUSP18	0.497894
heptadecanoate	TPST2	-0.418227
heptadecanoate	PLAGL2	0.441833
heptadecanoate	C1orf128	-0.564084
heptadecanoate	TRAPPC6A	-0.545477
heptadecanoate	C6orf47	-0.498487
heptadecanoate	TMEM188	0.442828
heptadecanoate	PLXNB2	0.531106
heptadecanoate	C9orf123	-0.442844
heptadecanoate	CD1D	0.566968
heptadecanoate	C9orf119	-0.544543
heptadecanoate	SF1	0.480738
heptadecanoate	TBC1D8	0.401051
heptadecanoate	CLIP4	0.553618
heptadecanoate	SIK3	0.472012
heptadecanoate	SLC39A1	-0.491151
heptadecanoate	TMEM30A	-0.46534
heptadecanoate	SLC7A5	-0.430652
heptadecanoate	KLF2	0.494406
heptadecanoate	FKBP15	0.451847
heptadecanoate	KIAA2013	-0.522701
heptadecanoate	NUP160	0.460654
heptadecanoate	TMEM106C	-0.511353
heptadecanoate	HNRNPA3	-0.42617
heptadecanoate	MFHAS1	-0.492936
heptadecanoate	MAP3K8	0.583968
heptadecanoate	MERTK	0.41111
heptadecanoate	TSSC4	-0.492499
heptadecanoate	ANKS1A	0.539194
heptadecanoate	RRAGC	-0.519954
heptadecanoate	B3GNT1	-0.491769
heptadecanoate	JMJD1C	0.443138
heptadecanoate	CDKN2D	-0.427882
heptadecanoate	EPM2AIP1	0.545009
linoleate	LOC100008588	-0.481531
linoleate	PDK4	0.613257
linoleate	LOC653888	-0.5594
linoleate	BST2	-0.644281
linoleate	ERH	-0.630564
linoleate	TMED9	-0.621117
linoleate	METTL3	0.62092
linoleate	SIVA	-0.626975
linoleate	LYN	0.564836
linoleate	AGAP8	0.62701
linoleate	EP300	0.667293
linoleate	LOC286016	-0.542577
linoleate	TM9SF4	0.699433
linoleate	DUSP18	0.592011
linoleate	TPST2	-0.497285
linoleate	PLAGL2	0.525353
linoleate	C1orf128	-0.670713
linoleate	TRAPPC6A	-0.648589
linoleate	C6orf47	-0.592717
linoleate	TMEM188	0.526536
linoleate	PLXNB2	0.631501
linoleate	C9orf123	-0.526555
linoleate	CD1D	0.674143
linoleate	C9orf119	-0.647478
linoleate	SF1	0.571612
linoleate	TBC1D8	0.476862
linoleate	CLIP4	0.65827
linoleate	SIK3	0.561237
linoleate	SLC39A1	-0.583993
linoleate	CAPN1	-0.407517
linoleate	TMEM30A	-0.553304
linoleate	SLC7A5	-0.512059
linoleate	KLF2	0.587864
linoleate	FKBP15	0.53726
linoleate	KIAA2013	-0.621508
linoleate	NUP160	0.547732
linoleate	TMEM106C	-0.608015
linoleate	HNRNPA3	-0.506729
linoleate	LYPD2	0.425884
linoleate	MFHAS1	-0.586116
linoleate	MAP3K8	0.694356
linoleate	MERTK	0.488823
linoleate	TSSC4	-0.585596
linoleate	STOM	-0.415801
linoleate	ANKS1A	0.641118
linoleate	RRAGC	-0.618241
linoleate	B3GNT1	-0.584729
linoleate	JMJD1C	0.526905
linoleate	CDKN2D	-0.508765
linoleate	EPM2AIP1	0.648033
myristoleate	LOC100008588	-0.461623
myristoleate	PDK4	0.587904
myristoleate	LOC653888	-0.536273
myristoleate	BST2	-0.617644
myristoleate	ERH	-0.604495
myristoleate	TMED9	-0.595438
myristoleate	METTL3	0.595249
myristoleate	SIVA	-0.601055
myristoleate	LYN	0.541484
myristoleate	AGAP8	0.601088
myristoleate	EP300	0.639705
myristoleate	LOC286016	-0.520145
myristoleate	TM9SF4	0.670517
myristoleate	DUSP18	0.567536
myristoleate	TPST2	-0.476726
myristoleate	PLAGL2	0.503634
myristoleate	C1orf128	-0.642984
myristoleate	TRAPPC6A	-0.621775
myristoleate	C6orf47	-0.568212
myristoleate	TMEM188	0.504767
myristoleate	PLXNB2	0.605393
myristoleate	C9orf123	-0.504786
myristoleate	CD1D	0.646272
myristoleate	C9orf119	-0.62071
myristoleate	SF1	0.547981
myristoleate	TBC1D8	0.457148
myristoleate	CLIP4	0.631055
myristoleate	SIK3	0.538034
myristoleate	SLC39A1	-0.55985
myristoleate	TMEM30A	-0.530428
myristoleate	SLC7A5	-0.490889
myristoleate	KLF2	0.56356
myristoleate	FKBP15	0.515048
myristoleate	KIAA2013	-0.595813
myristoleate	NUP160	0.525087
myristoleate	TMEM106C	-0.582878
myristoleate	HNRNPA3	-0.48578
myristoleate	LYPD2	0.408277
myristoleate	MFHAS1	-0.561885
myristoleate	MAP3K8	0.66565
myristoleate	MERTK	0.468613
myristoleate	TSSC4	-0.561386
myristoleate	ANKS1A	0.614613
myristoleate	RRAGC	-0.592682
myristoleate	B3GNT1	-0.560555
myristoleate	JMJD1C	0.505121
myristoleate	CDKN2D	-0.487731
myristoleate	EPM2AIP1	0.621241
oleate	LOC100008588	-0.497103
oleate	PDK4	0.63309
oleate	LOC653888	-0.57749
oleate	BST2	-0.665116
oleate	ERH	-0.650956
oleate	TMED9	-0.641203
oleate	METTL3	0.641
oleate	SIVA	-0.647251
oleate	LYN	0.583102
oleate	AGAP8	0.647287
oleate	EP300	0.688873
oleate	LOC286016	-0.560123
oleate	TM9SF4	0.722052
oleate	DUSP18	0.611156
oleate	TPST2	-0.513367
oleate	PLAGL2	0.542342
oleate	C1orf128	-0.692403
oleate	TRAPPC6A	-0.669564
oleate	C6orf47	-0.611885
oleate	TMEM188	0.543564
oleate	PLXNB2	0.651923
oleate	C9orf123	-0.543584
oleate	CD1D	0.695944
oleate	C9orf119	-0.668417
oleate	SF1	0.590098
oleate	TBC1D8	0.492284
oleate	CLIP4	0.679557
oleate	SIK3	0.579387
oleate	SLC39A1	-0.602879
oleate	CAPN1	-0.420696
oleate	TMEM30A	-0.571197
oleate	SLC7A5	-0.528618
oleate	KLF2	0.606875
oleate	FKBP15	0.554634
oleate	KIAA2013	-0.641607
oleate	NUP160	0.565445
oleate	TMEM106C	-0.627678
oleate	HNRNPA3	-0.523116
oleate	LYPD2	0.439657
oleate	MFHAS1	-0.605071
oleate	MAP3K8	0.716811
oleate	MERTK	0.504631
oleate	TSSC4	-0.604534
oleate	STOM	-0.429248
oleate	ANKS1A	0.661851
oleate	RRAGC	-0.638235
oleate	B3GNT1	-0.603639
oleate	JMJD1C	0.543945
oleate	CDKN2D	-0.525218
oleate	EPM2AIP1	0.668989
oleoyl glycine	PDK4	0.422923
oleoyl glycine	BST2	-0.444318
oleoyl glycine	ERH	-0.434858
oleoyl glycine	TMED9	-0.428343
oleoyl glycine	METTL3	0.428207
oleoyl glycine	SIVA	-0.432383
oleoyl glycine	AGAP8	0.432407
oleoyl glycine	EP300	0.460188
oleoyl glycine	TM9SF4	0.482353
oleoyl glycine	DUSP18	0.408271
oleoyl glycine	C1orf128	-0.462546
oleoyl glycine	TRAPPC6A	-0.447289
oleoyl glycine	C6orf47	-0.408757
oleoyl glycine	PLXNB2	0.435505
oleoyl glycine	CD1D	0.464912
oleoyl glycine	C9orf119	-0.446523
oleoyl glycine	CLIP4	0.453965
oleoyl glycine	SLC39A1	-0.402742
oleoyl glycine	KLF2	0.405411
oleoyl glycine	KIAA2013	-0.428613
oleoyl glycine	TMEM106C	-0.419308
oleoyl glycine	MFHAS1	-0.404206
oleoyl glycine	MAP3K8	0.478851
oleoyl glycine	TSSC4	-0.403847
oleoyl glycine	ANKS1A	0.442137
oleoyl glycine	RRAGC	-0.42636
oleoyl glycine	B3GNT1	-0.403249
oleoyl glycine	EPM2AIP1	0.446905
palmitate	LOC100008588	-0.493524
palmitate	PDK4	0.628532
palmitate	LOC653888	-0.573333
palmitate	BST2	-0.660328
palmitate	ERH	-0.646269
palmitate	TMED9	-0.636587
palmitate	METTL3	0.636385
palmitate	SIVA	-0.642591
palmitate	LYN	0.578904
palmitate	AGAP8	0.642627
palmitate	EP300	0.683913
palmitate	LOC286016	-0.556091
palmitate	TM9SF4	0.716854
palmitate	DUSP18	0.606756
palmitate	TPST2	-0.509671
palmitate	PLAGL2	0.538438
palmitate	C1orf128	-0.687418
palmitate	TRAPPC6A	-0.664744
palmitate	C6orf47	-0.60748
palmitate	TMEM188	0.53965
palmitate	PLXNB2	0.64723
palmitate	C9orf123	-0.53967
palmitate	CD1D	0.690934
palmitate	C9orf119	-0.663605
palmitate	SF1	0.58585
palmitate	TBC1D8	0.48874
palmitate	CLIP4	0.674665
palmitate	SIK3	0.575216
palmitate	SLC39A1	-0.598539
palmitate	CAPN1	-0.417667
palmitate	TMEM30A	-0.567085
palmitate	SLC7A5	-0.524813
palmitate	KLF2	0.602506
palmitate	FKBP15	0.550641
palmitate	KIAA2013	-0.636988
palmitate	NUP160	0.561375
palmitate	TMEM106C	-0.623159
palmitate	HNRNPA3	-0.51935
palmitate	LYPD2	0.436492
palmitate	MFHAS1	-0.600715
palmitate	MAP3K8	0.711651
palmitate	MERTK	0.500998
palmitate	TSSC4	-0.600182
palmitate	STOM	-0.426157
palmitate	ANKS1A	0.657087
palmitate	RRAGC	-0.63364
palmitate	B3GNT1	-0.599293
palmitate	JMJD1C	0.540029
palmitate	CDKN2D	-0.521437
palmitate	EPM2AIP1	0.664173
palmitoleate	LOC100008588	-0.45814
palmitoleate	PDK4	0.583468
palmitoleate	LOC653888	-0.532226
palmitoleate	BST2	-0.612984
palmitoleate	ERH	-0.599934
palmitoleate	TMED9	-0.590946
palmitoleate	METTL3	0.590758
palmitoleate	SIVA	-0.596519
palmitoleate	LYN	0.537399
palmitoleate	AGAP8	0.596553
palmitoleate	EP300	0.634879
palmitoleate	LOC286016	-0.516221
palmitoleate	TM9SF4	0.665458
palmitoleate	DUSP18	0.563253
palmitoleate	TPST2	-0.473129
palmitoleate	PLAGL2	0.499834
palmitoleate	C1orf128	-0.638132
palmitoleate	TRAPPC6A	-0.617083
palmitoleate	C6orf47	-0.563925
palmitoleate	TMEM188	0.500959
palmitoleate	PLXNB2	0.600825
palmitoleate	C9orf123	-0.500977
palmitoleate	CD1D	0.641396
palmitoleate	C9orf119	-0.616026
palmitoleate	SF1	0.543846
palmitoleate	TBC1D8	0.453698
palmitoleate	CLIP4	0.626293
palmitoleate	SIK3	0.533975
palmitoleate	SLC39A1	-0.555625
palmitoleate	TMEM30A	-0.526426
palmitoleate	SLC7A5	-0.487185
palmitoleate	KLF2	0.559308
palmitoleate	FKBP15	0.511162
palmitoleate	KIAA2013	-0.591318
palmitoleate	NUP160	0.521126
palmitoleate	TMEM106C	-0.57848
palmitoleate	HNRNPA3	-0.482114
palmitoleate	LYPD2	0.405197
palmitoleate	MFHAS1	-0.557645
palmitoleate	MAP3K8	0.660627
palmitoleate	MERTK	0.465078
palmitoleate	TSSC4	-0.557151
palmitoleate	ANKS1A	0.609975
palmitoleate	RRAGC	-0.58821
palmitoleate	B3GNT1	-0.556325
palmitoleate	JMJD1C	0.50131
palmitoleate	CDKN2D	-0.484051
palmitoleate	EPM2AIP1	0.616554
salicylurate	PDK4	-0.40354
salicylurate	BST2	0.423954
salicylurate	ERH	0.414928
salicylurate	TMED9	0.408711
salicylurate	METTL3	-0.408582
salicylurate	SIVA	0.412566
salicylurate	AGAP8	-0.412589
salicylurate	EP300	-0.439097
salicylurate	TM9SF4	-0.460246
salicylurate	C1orf128	0.441347
salicylurate	TRAPPC6A	0.426789
salicylurate	PLXNB2	-0.415545
salicylurate	CD1D	-0.443604
salicylurate	C9orf119	0.426058
salicylurate	CLIP4	-0.433159
salicylurate	KIAA2013	0.408969
salicylurate	TMEM106C	0.40009
salicylurate	MAP3K8	-0.456905
salicylurate	ANKS1A	-0.421873
salicylurate	RRAGC	0.406819
salicylurate	EPM2AIP1	-0.426423
stearate	EP300	0.414283
stearate	TM9SF4	0.434238
stearate	C1orf128	-0.416407
stearate	TRAPPC6A	-0.402671
stearate	CD1D	0.418536
stearate	C9orf119	-0.401981
stearate	CLIP4	0.408681
stearate	MAP3K8	0.431085
stearate	EPM2AIP1	0.402326

## Sheet: Young_Edge_Matrix
Gene/Metabolite	HMDB_ID	AGAP8	ANKS1A	B3GNT1	BST2	C1orf128	C6orf47	C9orf119	C9orf123	CAPN1	CD1D	CDKN2D	CLIP4	DUSP18	EP300	EPM2AIP1	ERH	FKBP15	HNRNPA3	JMJD1C	KIAA2013	KLF2	LOC100008588	LOC286016	LOC653888	LYN	LYPD2	MAP3K8	MERTK	METTL3	MFHAS1	NUP160	PDK4	PLAGL2	PLXNB2	RRAGC	SF1	SIK3	SIVA	SLC39A1	SLC7A5	STOM	TBC1D8	TM9SF4	TMED9	TMEM106C	TMEM188	TMEM30A	TPST2
10-heptadecenoate	HMDB0060038	0.600782	0.6143	-0.56027	-0.61733	-0.642657	-0.567923	-0.620394	-0.50453	NA	0.645944	-0.487483	0.630734	0.567247	0.63938	0.620925	-0.604188	0.514786	-0.485533	0.504865	-0.59551	0.563274	-0.461388	-0.519881	-0.536	0.541209	0.40807	0.665311	0.468375	0.594947	-0.561599	0.524821	0.587605	0.503378	0.605085	-0.59238	0.547702	0.537761	-0.600749	-0.559565	-0.490639	NA	0.456915	0.670176	-0.595136	-0.582582	0.504511	-0.530159	-0.476483
10-nonadecenoate	HMDB0013622	0.602724	0.616285	-0.56208	-0.619325	-0.644734	-0.569758	-0.622399	-0.50616	NA	0.648031	-0.489059	0.632772	0.56908	0.641446	0.622932	-0.60614	0.516449	-0.487102	0.506496	-0.597435	0.565094	-0.462879	-0.521561	-0.537732	0.542958	0.409388	0.667461	0.469889	0.596869	-0.563414	0.526516	0.589504	0.505004	0.607041	-0.594295	0.549472	0.539499	-0.60269	-0.561373	-0.492225	NA	0.458392	0.672342	-0.597059	-0.584464	0.506141	-0.531872	-0.478023
13-docosenoate	HMDB0002068	0.500024	0.511274	-0.466306	-0.513796	-0.534875	-0.472676	-0.516346	-0.419914	NA	0.537611	-0.405726	0.524952	0.472113	0.532148	0.516789	-0.502858	0.42845	-0.404103	0.420193	-0.495636	0.468806	NA	-0.432691	-0.446106	0.450442	NA	0.55373	NA	0.495167	-0.467412	0.436802	0.489056	0.418955	0.503605	-0.493031	0.455846	0.447572	-0.499996	-0.465719	-0.408353	NA	NA	0.557779	-0.495324	-0.484876	0.419898	-0.441245	NA
5-dodecenoate	HMDB0000529	0.572502	0.585383	-0.533896	-0.588271	-0.612405	-0.541189	-0.59119	-0.48078	NA	0.615537	-0.464536	0.601043	0.540545	0.609282	0.591696	-0.575746	0.490553	-0.462677	0.481099	-0.567478	0.536759	-0.439669	-0.495408	-0.510769	0.515733	NA	0.633993	0.446327	0.566941	-0.535163	0.500115	0.559944	0.479682	0.576602	-0.564495	0.52192	0.512447	-0.57247	-0.533224	-0.467543	NA	0.435407	0.638629	-0.567121	-0.555158	0.480762	-0.505203	-0.454054
adrenate	HMDB0002226	0.595387	0.608783	-0.555238	-0.611786	-0.636885	-0.562823	-0.614822	-0.499998	NA	0.640142	-0.483105	0.625069	0.562153	0.633638	0.615349	-0.598761	0.510163	-0.481172	0.50033	-0.590162	0.558215	-0.457245	-0.515212	-0.531186	0.536348	0.404405	0.659336	0.464169	0.589603	-0.556555	0.520107	0.582327	0.498857	0.599651	-0.58706	0.542783	0.532931	-0.595354	-0.554539	-0.486233	NA	0.452812	0.664157	-0.58979	-0.577349	0.49998	-0.525397	-0.472204
alpha-linolenate	HMDB0001388	0.588052	0.601283	-0.548397	-0.604249	-0.629039	-0.555889	-0.607247	-0.493838	NA	0.632256	-0.477153	0.617369	0.555227	0.625831	0.607768	-0.591384	0.503877	-0.475244	0.494166	-0.582891	0.551338	-0.451611	-0.508864	-0.524642	0.52974	NA	0.651213	0.45845	0.582339	-0.549698	0.513699	0.575153	0.492711	0.592263	-0.579827	0.536096	0.526365	-0.588019	-0.547707	-0.480242	NA	0.447233	0.655975	-0.582524	-0.570237	0.49382	-0.518924	-0.466386
arachidonate	HMDB0001043	0.588223	0.601458	-0.548557	-0.604425	-0.629222	-0.556051	-0.607425	-0.493982	NA	0.63244	-0.477293	0.617549	0.555389	0.626014	0.607945	-0.591557	0.504024	-0.475383	0.49431	-0.583061	0.551499	-0.451743	-0.509013	-0.524795	0.529895	NA	0.651403	0.458584	0.582509	-0.549859	0.513849	0.575321	0.492854	0.592436	-0.579997	0.536252	0.526519	-0.58819	-0.547867	-0.480383	NA	0.447364	0.656166	-0.582694	-0.570403	0.493964	-0.519076	-0.466523
C43:0 TAG	HMDB0042062	NA	NA	NA	NA	0.406901	NA	NA	NA	NA	-0.408982	NA	NA	NA	-0.404826	NA	NA	NA	NA	NA	NA	NA	NA	NA	NA	NA	NA	-0.421245	NA	NA	NA	NA	NA	NA	NA	NA	NA	NA	NA	NA	NA	NA	NA	-0.424325	NA	NA	NA	NA	NA
docosahexaenoate	HMDB0002183	0.584672	0.597828	-0.545246	-0.600777	-0.625424	-0.552694	-0.603758	-0.491001	NA	0.628623	-0.474411	0.613821	0.552036	0.622235	0.604275	-0.587986	0.500982	-0.472513	0.491327	-0.579542	0.54817	-0.449016	-0.50594	-0.521627	0.526696	NA	0.647471	0.455816	0.578993	-0.54654	0.510747	0.571848	0.489879	0.58886	-0.576496	0.533015	0.523341	-0.58464	-0.54456	-0.477483	NA	0.444663	0.652205	-0.579177	-0.56696	0.490982	-0.515943	-0.463706
docosapentaenoate	HMDB0001976	0.626657	0.640757	-0.5844	-0.643918	-0.670335	-0.592383	-0.647114	-0.526259	-0.407288	0.673763	-0.508479	0.657899	0.591678	0.666917	0.647668	-0.630209	0.536957	-0.506444	0.526608	-0.621158	0.587533	-0.48126	-0.542272	-0.559085	0.564518	0.425644	0.693965	0.488547	0.62057	-0.585786	0.547424	0.612912	0.525057	0.631146	-0.617893	0.571291	0.560921	-0.626622	-0.583665	-0.511771	-0.415567	0.476594	0.69904	-0.620767	-0.607673	0.526239	-0.552992	-0.497005
eicosadienoate	HMDB0005060	0.601804	0.615345	-0.561222	-0.61838	-0.64375	-0.568889	-0.621449	-0.505387	NA	0.647042	-0.488312	0.631807	0.568212	0.640467	0.621981	-0.605215	0.515661	-0.486358	0.505723	-0.596523	0.564232	-0.462173	-0.520765	-0.536911	0.542129	0.408763	0.666442	0.469171	0.595958	-0.562554	0.525713	0.588604	0.504233	0.606114	-0.593388	0.548633	0.538675	-0.60177	-0.560516	-0.491474	NA	0.457692	0.671316	-0.596147	-0.583572	0.505369	-0.53106	-0.477293
eicosatrienoate	HMDB0002925	0.608425	0.622115	-0.567397	-0.625183	-0.650832	-0.575148	-0.628286	-0.510948	NA	0.65416	-0.493685	0.638758	0.574463	0.647514	0.628824	-0.611873	0.521334	-0.491709	0.511287	-0.603086	0.570439	-0.467258	-0.526494	-0.542818	0.548094	0.41326	0.673774	0.474333	0.602515	-0.568743	0.531497	0.59508	0.509781	0.612783	-0.599916	0.554669	0.544602	-0.608391	-0.566683	-0.496881	-0.403476	0.462728	0.678701	-0.602706	-0.589993	0.510929	-0.536903	-0.482545
eicosenoate	HMDB0002231	0.607839	0.621516	-0.566851	-0.624581	-0.650205	-0.574594	-0.627681	-0.510456	NA	0.653531	-0.493209	0.638143	0.57391	0.64689	0.628219	-0.611284	0.520833	-0.491236	0.510795	-0.602505	0.56989	-0.466808	-0.525987	-0.542296	0.547566	0.412863	0.673126	0.473877	0.601935	-0.568195	0.530985	0.594507	0.50929	0.612193	-0.599338	0.554135	0.544077	-0.607805	-0.566138	-0.496402	-0.403088	0.462282	0.678048	-0.602126	-0.589425	0.510437	-0.536386	-0.48208
gamma-linolenate	HMDB0003073	0.604593	0.618197	-0.563823	-0.621246	-0.646733	-0.571525	-0.624329	-0.50773	NA	0.650041	-0.490575	0.634735	0.570845	0.643436	0.624864	-0.60802	0.518051	-0.488612	0.508067	-0.599287	0.566847	-0.464315	-0.523178	-0.5394	0.544642	0.410658	0.669531	0.471346	0.59872	-0.565161	0.528149	0.591332	0.50657	0.608923	-0.596138	0.551176	0.541172	-0.604559	-0.563114	-0.493751	-0.400935	0.459813	0.674427	-0.59891	-0.586277	0.507711	-0.533521	-0.479506
heptadecanoate	HMDB0002259	0.527329	0.539194	-0.491769	-0.541854	-0.564084	-0.498487	-0.544543	-0.442844	NA	0.566968	-0.427882	0.553618	0.497894	0.561207	0.545009	-0.530317	0.451847	-0.42617	0.443138	-0.522701	0.494406	-0.404977	-0.456319	-0.470467	0.475039	NA	0.583968	0.41111	0.522206	-0.492936	0.460654	0.515762	0.441833	0.531106	-0.519954	0.480738	0.472012	-0.527299	-0.491151	-0.430652	NA	0.401051	0.588238	-0.522372	-0.511353	0.442828	-0.46534	-0.418227
linoleate	HMDB0000673	0.62701	0.641118	-0.584729	-0.644281	-0.670713	-0.592717	-0.647478	-0.526555	-0.407517	0.674143	-0.508765	0.65827	0.592011	0.667293	0.648033	-0.630564	0.53726	-0.506729	0.526905	-0.621508	0.587864	-0.481531	-0.542577	-0.5594	0.564836	0.425884	0.694356	0.488823	0.62092	-0.586116	0.547732	0.613257	0.525353	0.631501	-0.618241	0.571612	0.561237	-0.626975	-0.583993	-0.512059	-0.415801	0.476862	0.699433	-0.621117	-0.608015	0.526536	-0.553304	-0.497285
myristoleate	HMDB0002000	0.601088	0.614613	-0.560555	-0.617644	-0.642984	-0.568212	-0.62071	-0.504786	NA	0.646272	-0.487731	0.631055	0.567536	0.639705	0.621241	-0.604495	0.515048	-0.48578	0.505121	-0.595813	0.56356	-0.461623	-0.520145	-0.536273	0.541484	0.408277	0.66565	0.468613	0.595249	-0.561885	0.525087	0.587904	0.503634	0.605393	-0.592682	0.547981	0.538034	-0.601055	-0.55985	-0.490889	NA	0.457148	0.670517	-0.595438	-0.582878	0.504767	-0.530428	-0.476726
oleate	HMDB0000207	0.647287	0.661851	-0.603639	-0.665116	-0.692403	-0.611885	-0.668417	-0.543584	-0.420696	0.695944	-0.525218	0.679557	0.611156	0.688873	0.668989	-0.650956	0.554634	-0.523116	0.543945	-0.641607	0.606875	-0.497103	-0.560123	-0.57749	0.583102	0.439657	0.716811	0.504631	0.641	-0.605071	0.565445	0.63309	0.542342	0.651923	-0.638235	0.590098	0.579387	-0.647251	-0.602879	-0.528618	-0.429248	0.492284	0.722052	-0.641203	-0.627678	0.543564	-0.571197	-0.513367
oleoyl glycine	HMDB0013631	0.432407	0.442137	-0.403249	-0.444318	-0.462546	-0.408757	-0.446523	NA	NA	0.464912	NA	0.453965	0.408271	0.460188	0.446905	-0.434858	NA	NA	NA	-0.428613	0.405411	NA	NA	NA	NA	NA	0.478851	NA	0.428207	-0.404206	NA	0.422923	NA	0.435505	-0.42636	NA	NA	-0.432383	-0.402742	NA	NA	NA	0.482353	-0.428343	-0.419308	NA	NA	NA
palmitate	HMDB0000220	0.642627	0.657087	-0.599293	-0.660328	-0.687418	-0.60748	-0.663605	-0.53967	-0.417667	0.690934	-0.521437	0.674665	0.606756	0.683913	0.664173	-0.646269	0.550641	-0.51935	0.540029	-0.636988	0.602506	-0.493524	-0.556091	-0.573333	0.578904	0.436492	0.711651	0.500998	0.636385	-0.600715	0.561375	0.628532	0.538438	0.64723	-0.63364	0.58585	0.575216	-0.642591	-0.598539	-0.524813	-0.426157	0.48874	0.716854	-0.636587	-0.623159	0.53965	-0.567085	-0.509671
palmitoleate	HMDB0003229	0.596553	0.609975	-0.556325	-0.612984	-0.638132	-0.563925	-0.616026	-0.500977	NA	0.641396	-0.484051	0.626293	0.563253	0.634879	0.616554	-0.599934	0.511162	-0.482114	0.50131	-0.591318	0.559308	-0.45814	-0.516221	-0.532226	0.537399	0.405197	0.660627	0.465078	0.590758	-0.557645	0.521126	0.583468	0.499834	0.600825	-0.58821	0.543846	0.533975	-0.596519	-0.555625	-0.487185	NA	0.453698	0.665458	-0.590946	-0.57848	0.500959	-0.526426	-0.473129
salicylurate	HMDB0000840	-0.412589	-0.421873	NA	0.423954	0.441347	NA	0.426058	NA	NA	-0.443604	NA	-0.433159	NA	-0.439097	-0.426423	0.414928	NA	NA	NA	0.408969	NA	NA	NA	NA	NA	NA	-0.456905	NA	-0.408582	NA	NA	-0.40354	NA	-0.415545	0.406819	NA	NA	0.412566	NA	NA	NA	NA	-0.460246	0.408711	0.40009	NA	NA	NA
stearate	HMDB0000827	NA	NA	NA	NA	-0.416407	NA	-0.401981	NA	NA	0.418536	NA	0.408681	NA	0.414283	0.402326	NA	NA	NA	NA	NA	NA	NA	NA	NA	NA	NA	0.431085	NA	NA	NA	NA	NA	NA	NA	NA	NA	NA	NA	NA	NA	NA	NA	0.434238	NA	NA	NA	NA	NA
[truncated: 2 more columns]

## Sheet: Old_Node
Molecular	Shape	Type	Direction	Category
methylmalonate	rectangle	Metabolite	ML	Organic acids and derivatives
inositol	rectangle	Metabolite	ML	Others
creatinine	rectangle	Metabolite	ML	Amino acids, peptides, and analogues
C56:5 TAG	rectangle	Metabolite	ML	Triradylcglycerols
C52:0 TAG	rectangle	Metabolite	MR	Triradylcglycerols
C50:6 TAG	rectangle	Metabolite	MR	Triradylcglycerols
C50:0 TAG	rectangle	Metabolite	MR	Triradylcglycerols
C48:3 TAG	rectangle	Metabolite	MR	Triradylcglycerols
C48:1 TAG	rectangle	Metabolite	MR	Triradylcglycerols
C47:2 TAG	rectangle	Metabolite	MR	Triradylcglycerols
C47:1 TAG	rectangle	Metabolite	MR	Triradylcglycerols
C47:0 TAG	rectangle	Metabolite	MR	Triradylcglycerols
C46:2 TAG	rectangle	Metabolite	MR	Triradylcglycerols
C46:1 TAG	rectangle	Metabolite	MR	Triradylcglycerols
C45:1 TAG	rectangle	Metabolite	MR	Triradylcglycerols
C44:0 TAG	rectangle	Metabolite	MR	Triradylcglycerols
C43:0 TAG	rectangle	Metabolite	MR	Triradylcglycerols
C38:6 PE plasmalogen	rectangle	Metabolite	ML	Glycerophospholipids
C38:6 PC plasmalogen	rectangle	Metabolite	ML	Glycerophospholipids
C38:5 PE plasmalogen	rectangle	Metabolite	ML	Glycerophospholipids
C38:4 PC plasmalogen	rectangle	Metabolite	ML	Glycerophospholipids
C36:5 PC plasmalogen-B	rectangle	Metabolite	ML	Glycerophospholipids
C36:4 PC plasmalogen	rectangle	Metabolite	ML	Glycerophospholipids
C36:2 PC plasmalogen	rectangle	Metabolite	ML	Glycerophospholipids
C36:1 PC plasmalogen	rectangle	Metabolite	ML	Glycerophospholipids
C34:2 PE plasmalogen	rectangle	Metabolite	ML	Glycerophospholipids
C34:1 PC plasmalogen-A	rectangle	Metabolite	ML	Glycerophospholipids
C34:0 DAG	rectangle	Metabolite	MR	Lipids and lipid-like molecules
C32:0 DAG	rectangle	Metabolite	MR	Lipids and lipid-like molecules
C24:1 SM	rectangle	Metabolite	ML	Lipids and lipid-like molecules
C22:4 CE	rectangle	Metabolite	ML	Steroids and steroid derivatives
C20:4 LPC	rectangle	Metabolite	ML	Glycerophospholipids
C20:4 CE	rectangle	Metabolite	ML	Steroids and steroid derivatives
C18:3 CE	rectangle	Metabolite	ML	Steroids and steroid derivatives
C18:2 CE	rectangle	Metabolite	ML	Steroids and steroid derivatives
C18:1 CE	rectangle	Metabolite	ML	Steroids and steroid derivatives
C18:0 CE	rectangle	Metabolite	ML	Steroids and steroid derivatives
C16:0 CE	rectangle	Metabolite	ML	Steroids and steroid derivatives
butyrobetaine	rectangle	Metabolite	ML	Fatty Acyls
ADMA	rectangle	Metabolite	ML	Amino acids, peptides, and analogues
LOC339290	circle	Gene	GU	Others
TRIT1	circle	Gene	GU	Others
LASS5	circle	Gene	GD	Metabolic process
RSAD2	circle	Gene	GU	Immunity
U1SNRNPBP	circle	Gene	GD	Others
HSPC157	circle	Gene	GD	Others
RPL7L1	circle	Gene	GD	Protein binding
LOC727768	circle	Gene	GU	Others
AMY1A	circle	Gene	GU	Metabolic process
LRP3	circle	Gene	GU	Endocytosis
SPSB2	circle	Gene	GU	Protein binding
PITRM1	circle	Gene	GD	Others
OAS3	circle	Gene	GU	Immunity
TM7SF3	circle	Gene	GD	Others
RNF167	circle	Gene	GD	Protein binding
SLC35A5	circle	Gene	GU	Protein binding
FNTB	circle	Gene	GU	Protein binding
CLEC4F	circle	Gene	GU	Endocytosis
SMC6	circle	Gene	GD	Protein binding
C1orf85	circle	Gene	GU	Others
IMP4	circle	Gene	GD	Protein binding
LOC653071	circle	Gene	GU	Others
SH3PXD2A	circle	Gene	GD	Immunity
LDLR	circle	Gene	GU	Immunity
KCTD10	circle	Gene	GU	Protein binding
DNLZ	circle	Gene	GU	Others
S1PR4	circle	Gene	GD	Immunity
LOC652755	circle	Gene	GU	Immunity
C14orf159	circle	Gene	GD	Metabolic process
ANKDD1A	circle	Gene	GD	Others
SFRS5	circle	Gene	GD	Protein binding
KCTD12	circle	Gene	GU	Immunity
KIAA1598	circle	Gene	GU	Protein binding
LOC100130520	circle	Gene	GU	Immunity
GSTM2	circle	Gene	GD	Metabolic process
EPSTI1	circle	Gene	GU	Others
LOC643336	circle	Gene	GU	Others
HCLS1	circle	Gene	GD	Immunity
LYPD2	circle	Gene	GU	Protein binding
C20orf27	circle	Gene	GU	Immunity
MC1R	circle	Gene	GU	Immunity
MCOLN2	circle	Gene	GD	Immunity
IFI44	circle	Gene	GU	Immunity
ACCS	circle	Gene	GU	Metabolic process
GSTM1	circle	Gene	GD	Metabolic process
MX1	circle	Gene	GU	Immunity
IFITM3	circle	Gene	GU	Immunity
LOC729708	circle	Gene	GU	Others
LAIR2	circle	Gene	GU	Immunity
HLA-A29.1	circle	Gene	GD	Immunity

## Sheet: Old_Edge_Line
Metbablite	Gene	Correlation
C22:4 CE	HLA-A29.1	0.948812
C34:1 PC plasmalogen-A	HLA-A29.1	0.932916
C18:3 CE	HLA-A29.1	0.91104
C38:4 PC plasmalogen	HLA-A29.1	0.901426
C36:4 PC plasmalogen	HLA-A29.1	0.897981
C36:5 PC plasmalogen-B	HLA-A29.1	0.897108
C36:2 PC plasmalogen	HLA-A29.1	0.888549
C20:4 CE	HLA-A29.1	0.878738
C36:1 PC plasmalogen	HLA-A29.1	0.868452
C34:2 PE plasmalogen	HLA-A29.1	0.864533
C38:6 PC plasmalogen	HLA-A29.1	0.861661
C20:4 LPC	HLA-A29.1	0.859297
C38:5 PE plasmalogen	HLA-A29.1	0.855218
C34:0 DAG	LOC729708	0.848243
C18:0 CE	HLA-A29.1	0.846994
C16:0 CE	HLA-A29.1	0.845193
C56:5 TAG	HLA-A29.1	0.842527
C38:6 PE plasmalogen	HLA-A29.1	0.837469
C18:1 CE	HLA-A29.1	0.830914
C46:2 TAG	LOC729708	0.829861
C24:1 SM	HLA-A29.1	0.819886
C34:0 DAG	AMY1A	0.814493
C22:4 CE	GSTM1	0.814462
C34:0 DAG	LOC727768	0.807514
C18:2 CE	HLA-A29.1	0.805915
C34:1 PC plasmalogen-A	GSTM1	0.800817
C22:4 CE	HCLS1	0.798416
C46:2 TAG	AMY1A	0.796843
ADMA	HLA-A29.1	0.795877
C46:2 TAG	LOC727768	0.790015
C52:0 TAG	LOC729708	0.788627
C22:4 CE	HSPC157	0.788407
butyrobetaine	HLA-A29.1	0.788262
C48:3 TAG	LOC729708	0.785505
C34:1 PC plasmalogen-A	HCLS1	0.78504
C47:2 TAG	LOC729708	0.782535
C18:3 CE	GSTM1	0.782039
C32:0 DAG	LOC729708	0.777913
C34:1 PC plasmalogen-A	HSPC157	0.775199
C38:4 PC plasmalogen	GSTM1	0.773786
inositol	HLA-A29.1	0.771928
C36:4 PC plasmalogen	GSTM1	0.770829
C45:1 TAG	LOC729708	0.770641
C47:0 TAG	LOC729708	0.770288
C36:5 PC plasmalogen-B	GSTM1	0.770079
C18:3 CE	HCLS1	0.766632
C46:1 TAG	LOC729708	0.764145
C43:0 TAG	LOC729708	0.76342
C36:2 PC plasmalogen	GSTM1	0.762733
C34:0 DAG	LOC652755	0.758791
C38:4 PC plasmalogen	HCLS1	0.758542
methylmalonate	HLA-A29.1	0.758481
C52:0 TAG	AMY1A	0.757249
C18:3 CE	HSPC157	0.757022
C36:4 PC plasmalogen	HCLS1	0.755642
C36:5 PC plasmalogen-B	HCLS1	0.754908
C20:4 CE	GSTM1	0.75431
C48:3 TAG	AMY1A	0.754251
C50:6 TAG	LOC729708	0.753718
C47:2 TAG	AMY1A	0.7514
C50:0 TAG	LOC729708	0.751006
C52:0 TAG	LOC727768	0.75076
C22:4 CE	LASS5	0.749964
C48:1 TAG	LOC729708	0.749337
C38:4 PC plasmalogen	HSPC157	0.749033
C48:3 TAG	LOC727768	0.747788
C36:2 PC plasmalogen	HCLS1	0.747706
C44:0 TAG	LOC729708	0.747312
creatinine	HLA-A29.1	0.746986
C32:0 DAG	AMY1A	0.746961
C47:1 TAG	LOC729708	0.746397
C36:4 PC plasmalogen	HSPC157	0.74617
C22:4 CE	SMC6	0.745744
C36:1 PC plasmalogen	GSTM1	0.745481
C36:5 PC plasmalogen-B	HSPC157	0.745445
C47:2 TAG	LOC727768	0.744961
C22:4 CE	PITRM1	0.743976
C46:2 TAG	LOC652755	0.742347
C34:2 PE plasmalogen	GSTM1	0.742117
C32:0 DAG	LOC727768	0.740561
C45:1 TAG	AMY1A	0.739979
C38:6 PC plasmalogen	GSTM1	0.739651
C47:0 TAG	AMY1A	0.73964
C20:4 CE	HCLS1	0.73945
C36:2 PC plasmalogen	HSPC157	0.738333
C20:4 LPC	GSTM1	0.737623
C34:1 PC plasmalogen-A	LASS5	0.7374
C22:4 CE	MCOLN2	0.736171
C38:5 PE plasmalogen	GSTM1	0.734121
C46:1 TAG	AMY1A	0.733741
C45:1 TAG	LOC727768	0.733638
C47:0 TAG	LOC727768	0.733302
C34:1 PC plasmalogen-A	SMC6	0.733251
C43:0 TAG	AMY1A	0.733046
C34:0 DAG	EPSTI1	0.733025
C34:1 PC plasmalogen-A	PITRM1	0.731512
C36:1 PC plasmalogen	HCLS1	0.730794
C20:4 CE	HSPC157	0.73018
C34:2 PE plasmalogen	HCLS1	0.727496
C46:1 TAG	LOC727768	0.727454
C18:0 CE	GSTM1	0.727061
C43:0 TAG	LOC727768	0.726764
C22:4 CE	RPL7L1	0.725951
C16:0 CE	GSTM1	0.725515
C38:6 PC plasmalogen	HCLS1	0.725079
C34:1 PC plasmalogen-A	MCOLN2	0.723837
C50:6 TAG	AMY1A	0.723729
C56:5 TAG	GSTM1	0.723227
C20:4 LPC	HCLS1	0.723091
C34:0 DAG	FNTB	0.72234
C36:1 PC plasmalogen	HSPC157	0.721633
C50:0 TAG	AMY1A	0.721125
C18:3 CE	LASS5	0.720109
C38:5 PE plasmalogen	HCLS1	0.719658
C48:1 TAG	AMY1A	0.719522
C38:6 PE plasmalogen	GSTM1	0.718885
C34:2 PE plasmalogen	HSPC157	0.718377
C44:0 TAG	AMY1A	0.717578
C50:6 TAG	LOC727768	0.717528
C46:2 TAG	EPSTI1	0.71714
C47:1 TAG	AMY1A	0.716699
C34:0 DAG	C20orf27	0.716534
C18:3 CE	SMC6	0.716057
C38:6 PC plasmalogen	HSPC157	0.71599
C50:0 TAG	LOC727768	0.714946
C18:3 CE	PITRM1	0.714359
C20:4 LPC	HSPC157	0.714026
C34:1 PC plasmalogen-A	RPL7L1	0.713788
C22:4 CE	ANKDD1A	0.713741
C48:1 TAG	LOC727768	0.713357
C18:1 CE	GSTM1	0.713258
C18:0 CE	HCLS1	0.712737
C38:4 PC plasmalogen	LASS5	0.71251
C44:0 TAG	LOC727768	0.711429
C16:0 CE	HCLS1	0.711221
C38:5 PE plasmalogen	HSPC157	0.710637
C47:1 TAG	LOC727768	0.710558
C36:4 PC plasmalogen	LASS5	0.709787
C34:0 DAG	KCTD12	0.70928
C36:5 PC plasmalogen-B	LASS5	0.709097
C56:5 TAG	HCLS1	0.708978
C38:4 PC plasmalogen	SMC6	0.708501
C18:3 CE	MCOLN2	0.706864
C38:4 PC plasmalogen	PITRM1	0.706821
C46:2 TAG	FNTB	0.706687
C36:4 PC plasmalogen	SMC6	0.705793
C52:0 TAG	LOC652755	0.705462
C36:5 PC plasmalogen-B	SMC6	0.705107
C38:6 PE plasmalogen	HCLS1	0.704722
C36:4 PC plasmalogen	PITRM1	0.704119
C34:0 DAG	RSAD2	0.704056
C18:0 CE	HSPC157	0.703803
C24:1 SM	GSTM1	0.703792
C36:5 PC plasmalogen-B	PITRM1	0.703435
C48:3 TAG	LOC652755	0.702669
C36:2 PC plasmalogen	LASS5	0.702332
C16:0 CE	HSPC157	0.702306
C34:1 PC plasmalogen-A	ANKDD1A	0.701783
C46:2 TAG	C20orf27	0.701006
C22:4 CE	GSTM2	0.700244
C56:5 TAG	HSPC157	0.700091
C47:2 TAG	LOC652755	0.700012
C38:4 PC plasmalogen	MCOLN2	0.699405
C18:1 CE	HCLS1	0.699206
C36:2 PC plasmalogen	SMC6	0.69838
C18:3 CE	RPL7L1	0.697051
C36:4 PC plasmalogen	MCOLN2	0.696732
C36:2 PC plasmalogen	PITRM1	0.696724
C36:5 PC plasmalogen-B	MCOLN2	0.696055
C38:6 PE plasmalogen	HSPC157	0.695888
C32:0 DAG	LOC652755	0.695877
C20:4 CE	LASS5	0.694576
C46:2 TAG	KCTD12	0.69391
C34:0 DAG	C1orf85	0.69384
C18:2 CE	GSTM1	0.691799
C22:4 CE	IMP4	0.690785
C20:4 CE	SMC6	0.690668
C18:1 CE	HSPC157	0.690441
C24:1 SM	HCLS1	0.689926
C38:4 PC plasmalogen	RPL7L1	0.689695
C36:2 PC plasmalogen	MCOLN2	0.689414
C45:1 TAG	LOC652755	0.689372
C47:0 TAG	LOC652755	0.689056
C20:4 CE	PITRM1	0.689031
C46:2 TAG	RSAD2	0.688798
C34:1 PC plasmalogen-A	GSTM2	0.688513
C36:4 PC plasmalogen	RPL7L1	0.687059
C36:1 PC plasmalogen	LASS5	0.686446
C36:5 PC plasmalogen-B	RPL7L1	0.686391
C34:0 DAG	LOC653071	0.685626
C18:3 CE	ANKDD1A	0.685327
C34:0 DAG	LRP3	0.685109
C34:0 DAG	MC1R	0.684425
C46:1 TAG	LOC652755	0.683561
C34:2 PE plasmalogen	LASS5	0.683348
ADMA	GSTM1	0.683183
C22:4 CE	U1SNRNPBP	0.682956
C43:0 TAG	LOC652755	0.682913
C36:1 PC plasmalogen	SMC6	0.682584
C20:4 CE	MCOLN2	0.681801
C52:0 TAG	EPSTI1	0.681507
C24:1 SM	HSPC157	0.681277
C38:6 PC plasmalogen	LASS5	0.681078
C36:1 PC plasmalogen	PITRM1	0.680965
C36:2 PC plasmalogen	RPL7L1	0.679843
C34:2 PE plasmalogen	SMC6	0.679503
C34:1 PC plasmalogen-A	IMP4	0.679212
C20:4 LPC	LASS5	0.67921
C48:3 TAG	EPSTI1	0.678809
C46:2 TAG	C1orf85	0.678804
C18:2 CE	HCLS1	0.67817
C38:4 PC plasmalogen	ANKDD1A	0.678095
C34:2 PE plasmalogen	PITRM1	0.677892
C38:6 PC plasmalogen	SMC6	0.677246
butyrobetaine	GSTM1	0.676646
C47:2 TAG	EPSTI1	0.676242
C38:5 PE plasmalogen	LASS5	0.675986
C38:6 PC plasmalogen	PITRM1	0.67564
C36:4 PC plasmalogen	ANKDD1A	0.675503
C20:4 LPC	SMC6	0.675388
C36:5 PC plasmalogen-B	ANKDD1A	0.674847
C50:6 TAG	LOC652755	0.674234
C36:1 PC plasmalogen	MCOLN2	0.673821
C20:4 LPC	PITRM1	0.673787
C18:3 CE	GSTM2	0.672368
C20:4 CE	RPL7L1	0.672336
C32:0 DAG	EPSTI1	0.672248
C38:5 PE plasmalogen	SMC6	0.672182
C50:0 TAG	LOC652755	0.671808
C52:0 TAG	FNTB	0.671573
C34:1 PC plasmalogen-A	U1SNRNPBP	0.671514
C34:2 PE plasmalogen	MCOLN2	0.67078
C46:2 TAG	LOC653071	0.670768
C38:5 PE plasmalogen	PITRM1	0.670588
C48:1 TAG	LOC652755	0.670315
C46:2 TAG	LRP3	0.670262
ADMA	HCLS1	0.669723
C18:2 CE	HSPC157	0.669668
C46:2 TAG	MC1R	0.669593
C18:0 CE	LASS5	0.669485
C34:0 DAG	OAS3	0.668939
C48:3 TAG	FNTB	0.668914
C38:6 PC plasmalogen	MCOLN2	0.668551
C44:0 TAG	LOC652755	0.668503
C36:2 PC plasmalogen	ANKDD1A	0.668409
C16:0 CE	LASS5	0.668061
C47:1 TAG	LOC652755	0.667685
C20:4 LPC	MCOLN2	0.666718
C47:2 TAG	FNTB	0.666385
C52:0 TAG	C20orf27	0.666174
C45:1 TAG	EPSTI1	0.665964
C56:5 TAG	LASS5	0.665954
C18:0 CE	SMC6	0.665718
C47:0 TAG	EPSTI1	0.665658
C38:4 PC plasmalogen	GSTM2	0.665273
C36:1 PC plasmalogen	RPL7L1	0.664466
C16:0 CE	SMC6	0.664302
C18:0 CE	PITRM1	0.66414
C38:5 PE plasmalogen	MCOLN2	0.663553
C48:3 TAG	C20orf27	0.663537
butyrobetaine	HCLS1	0.663315
C18:3 CE	IMP4	0.663285
C36:4 PC plasmalogen	GSTM2	0.66273
C16:0 CE	PITRM1	0.662727
inositol	GSTM1	0.662624
C32:0 DAG	FNTB	0.662449
C56:5 TAG	SMC6	0.662207
C36:5 PC plasmalogen-B	GSTM2	0.662086
C38:6 PE plasmalogen	LASS5	0.661957
C34:2 PE plasmalogen	RPL7L1	0.661468
ADMA	HSPC157	0.661328
C47:2 TAG	C20orf27	0.661029
C20:4 CE	ANKDD1A	0.661028
C56:5 TAG	PITRM1	0.660637
C46:1 TAG	EPSTI1	0.66035
C43:0 TAG	EPSTI1	0.659724
C52:0 TAG	KCTD12	0.659431
C38:6 PC plasmalogen	RPL7L1	0.65927
C38:6 PE plasmalogen	SMC6	0.658232
C20:4 LPC	RPL7L1	0.657462
C18:0 CE	MCOLN2	0.657172
C32:0 DAG	C20orf27	0.657124
C48:3 TAG	KCTD12	0.65682
C18:1 CE	LASS5	0.656775
C38:6 PE plasmalogen	PITRM1	0.656671
C38:4 PC plasmalogen	IMP4	0.656286
C45:1 TAG	FNTB	0.656257
C47:0 TAG	FNTB	0.655956
C16:0 CE	MCOLN2	0.655774
C36:2 PC plasmalogen	GSTM2	0.65577
C18:3 CE	U1SNRNPBP	0.655768
butyrobetaine	HSPC157	0.655
C52:0 TAG	RSAD2	0.654574
C46:2 TAG	OAS3	0.654443
C38:5 PE plasmalogen	RPL7L1	0.654341
C47:2 TAG	KCTD12	0.654337
C34:0 DAG	DNLZ	0.654146
C36:4 PC plasmalogen	IMP4	0.653777
C56:5 TAG	MCOLN2	0.653706
C36:1 PC plasmalogen	ANKDD1A	0.653291
C36:5 PC plasmalogen-B	IMP4	0.653142
C18:1 CE	SMC6	0.65308
C48:3 TAG	RSAD2	0.651982
C18:1 CE	PITRM1	0.651531
C50:6 TAG	EPSTI1	0.651339
methylmalonate	GSTM1	0.651082
C45:1 TAG	C20orf27	0.650981
C34:0 DAG	ACCS	0.650862
C46:1 TAG	FNTB	0.650725
C47:0 TAG	C20orf27	0.650683
C32:0 DAG	KCTD12	0.650472
C34:2 PE plasmalogen	ANKDD1A	0.650342
C34:0 DAG	CLEC4F	0.650123
C43:0 TAG	FNTB	0.650108
C38:6 PE plasmalogen	MCOLN2	0.649782
inositol	HCLS1	0.64957
C47:2 TAG	RSAD2	0.649517
C22:4 CE	TM7SF3	0.649342
C50:0 TAG	EPSTI1	0.648996
C38:4 PC plasmalogen	U1SNRNPBP	0.648848
C20:4 CE	GSTM2	0.648528
C38:6 PC plasmalogen	ANKDD1A	0.648182
C24:1 SM	LASS5	0.648058
C18:0 CE	RPL7L1	0.648048
C48:1 TAG	EPSTI1	0.647553
C36:2 PC plasmalogen	IMP4	0.646911
C16:0 CE	RPL7L1	0.64667
C20:4 LPC	ANKDD1A	0.646404
C36:4 PC plasmalogen	U1SNRNPBP	0.646368
C44:0 TAG	EPSTI1	0.645803
C36:5 PC plasmalogen-B	U1SNRNPBP	0.64574
C32:0 DAG	RSAD2	0.645681
C46:1 TAG	C20orf27	0.645494
C52:0 TAG	C1orf85	0.645075
C47:1 TAG	EPSTI1	0.645012
C43:0 TAG	C20orf27	0.644882
C18:1 CE	MCOLN2	0.644695
C56:5 TAG	RPL7L1	0.644631
C24:1 SM	SMC6	0.644412
C45:1 TAG	KCTD12	0.644391
C47:0 TAG	KCTD12	0.644096
C38:5 PE plasmalogen	ANKDD1A	0.643335
C24:1 SM	PITRM1	0.642884
C48:3 TAG	C1orf85	0.642522
C34:0 DAG	LOC643336	0.642063
C50:6 TAG	FNTB	0.641846
inositol	HSPC157	0.641427
creatinine	GSTM1	0.641215
C36:1 PC plasmalogen	GSTM2	0.640937
C38:6 PE plasmalogen	RPL7L1	0.640761
C47:2 TAG	C1orf85	0.640092
C46:2 TAG	DNLZ	0.63997
C20:4 CE	IMP4	0.639767
C45:1 TAG	RSAD2	0.639645
C36:2 PC plasmalogen	U1SNRNPBP	0.639579
C50:0 TAG	FNTB	0.639536
C47:0 TAG	RSAD2	0.639352
C46:1 TAG	KCTD12	0.638959
C34:1 PC plasmalogen-A	TM7SF3	0.638464
C43:0 TAG	KCTD12	0.638354
methylmalonate	HCLS1	0.638255
C48:1 TAG	FNTB	0.638115
C34:0 DAG	LOC100130520	0.638111
C34:2 PE plasmalogen	GSTM2	0.638045
C34:0 DAG	SPSB2	0.637605
C52:0 TAG	LOC653071	0.637439
C18:0 CE	ANKDD1A	0.637149
C18:2 CE	LASS5	0.637015
C52:0 TAG	LRP3	0.636958
C46:2 TAG	ACCS	0.636758
C50:6 TAG	C20orf27	0.636686
C44:0 TAG	FNTB	0.63639
C52:0 TAG	MC1R	0.636323
C32:0 DAG	C1orf85	0.636312
C24:1 SM	MCOLN2	0.636139
C46:2 TAG	CLEC4F	0.636034
C38:6 PC plasmalogen	GSTM2	0.635925
C16:0 CE	ANKDD1A	0.635794
C18:1 CE	RPL7L1	0.635745
C47:1 TAG	FNTB	0.635611
C48:3 TAG	LOC653071	0.634915
C48:3 TAG	LRP3	0.634436
C50:0 TAG	C20orf27	0.634395
C46:1 TAG	RSAD2	0.634253
C20:4 LPC	GSTM2	0.634181
C48:3 TAG	MC1R	0.633803
C56:5 TAG	ANKDD1A	0.633788
C43:0 TAG	RSAD2	0.633652
C18:2 CE	SMC6	0.633431
C48:1 TAG	C20orf27	0.632985
C34:0 DAG	LYPD2	0.632898
C20:4 CE	U1SNRNPBP	0.632517
C47:2 TAG	LOC653071	0.632515
C36:1 PC plasmalogen	IMP4	0.632279
C47:2 TAG	LRP3	0.632038
C18:2 CE	PITRM1	0.631929
C47:2 TAG	MC1R	0.631407
C44:0 TAG	C20orf27	0.631274
C38:5 PE plasmalogen	GSTM2	0.63117
C47:1 TAG	C20orf27	0.630501
C45:1 TAG	C1orf85	0.630363
methylmalonate	HSPC157	0.630254
C50:6 TAG	KCTD12	0.630241
C47:0 TAG	C1orf85	0.630074
C38:6 PE plasmalogen	ANKDD1A	0.629984
C34:0 DAG	IFITM3	0.629652
C34:2 PE plasmalogen	IMP4	0.629425
ADMA	LASS5	0.629081
C32:0 DAG	LOC653071	0.628779
creatinine	HCLS1	0.628582
C22:4 CE	RNF167	0.628383
C32:0 DAG	LRP3	0.628304
C46:2 TAG	LOC643336	0.628149
C50:0 TAG	KCTD12	0.627973
C22:4 CE	C14orf159	0.627823
C32:0 DAG	MC1R	0.627678
C38:6 PC plasmalogen	IMP4	0.627334
C24:1 SM	RPL7L1	0.627307
C48:1 TAG	KCTD12	0.626577
C20:4 LPC	IMP4	0.625614
C50:6 TAG	RSAD2	0.625599
ADMA	SMC6	0.625542
C18:2 CE	MCOLN2	0.625299
C36:1 PC plasmalogen	U1SNRNPBP	0.625113
C18:0 CE	GSTM2	0.625101
C18:1 CE	ANKDD1A	0.625053
C46:1 TAG	C1orf85	0.625049
C44:0 TAG	KCTD12	0.624884
C43:0 TAG	C1orf85	0.624457
C46:2 TAG	LOC100130520	0.624283
C47:1 TAG	KCTD12	0.624119
ADMA	PITRM1	0.624058
C46:2 TAG	SPSB2	0.623788
C16:0 CE	GSTM2	0.623771
C18:3 CE	TM7SF3	0.623493
C50:0 TAG	RSAD2	0.623348
butyrobetaine	LASS5	0.623062
C45:1 TAG	LOC653071	0.622901
C38:5 PE plasmalogen	IMP4	0.622644
C47:0 TAG	LOC653071	0.622616
C22:4 CE	SFRS5	0.622512
C45:1 TAG	LRP3	0.622431
C34:2 PE plasmalogen	U1SNRNPBP	0.622292
C47:0 TAG	LRP3	0.622146
C48:1 TAG	RSAD2	0.621962
C52:0 TAG	OAS3	0.621925
C45:1 TAG	MC1R	0.62181
C56:5 TAG	GSTM2	0.621804
C47:0 TAG	MC1R	0.621525
creatinine	HSPC157	0.620702
C44:0 TAG	RSAD2	0.620281
C38:6 PC plasmalogen	U1SNRNPBP	0.620225
C22:4 CE	SH3PXD2A	0.620056
butyrobetaine	SMC6	0.619556
C47:1 TAG	RSAD2	0.619522
C48:3 TAG	OAS3	0.619463
C46:2 TAG	LYPD2	0.619183
C20:4 LPC	U1SNRNPBP	0.618524
butyrobetaine	PITRM1	0.618087
C38:6 PE plasmalogen	GSTM2	0.618071
C34:0 DAG	IFI44	0.618064
C34:1 PC plasmalogen-A	RNF167	0.617855
C46:1 TAG	LOC653071	0.61765
ADMA	MCOLN2	0.617511
C34:1 PC plasmalogen-A	C14orf159	0.617305
C46:1 TAG	LRP3	0.617184
C47:2 TAG	OAS3	0.617121
C43:0 TAG	LOC653071	0.617065
C38:4 PC plasmalogen	TM7SF3	0.616913
C24:1 SM	ANKDD1A	0.616757
C18:0 CE	IMP4	0.616656
C18:2 CE	RPL7L1	0.616618
C43:0 TAG	LRP3	0.616599
C46:1 TAG	MC1R	0.616568
C50:6 TAG	C1orf85	0.616521
C46:2 TAG	IFITM3	0.616007
C43:0 TAG	MC1R	0.615984
C38:5 PE plasmalogen	U1SNRNPBP	0.615587
C16:0 CE	IMP4	0.615345
C36:4 PC plasmalogen	TM7SF3	0.614555
C50:0 TAG	C1orf85	0.614302
C36:5 PC plasmalogen-B	TM7SF3	0.613958
C32:0 DAG	OAS3	0.613476
C56:5 TAG	IMP4	0.613404
C18:1 CE	GSTM2	0.613233
C34:0 DAG	MX1	0.613144
C48:1 TAG	C1orf85	0.612937
C34:1 PC plasmalogen-A	SFRS5	0.612082
butyrobetaine	MCOLN2	0.611602
C44:0 TAG	C1orf85	0.611281
C47:1 TAG	C1orf85	0.610532
inositol	LASS5	0.610151
C34:0 DAG	SLC35A5	0.610034
C38:6 PE plasmalogen	IMP4	0.609722
C34:1 PC plasmalogen-A	SH3PXD2A	0.609668
C18:0 CE	U1SNRNPBP	0.609668
C50:6 TAG	LOC653071	0.609222
C22:4 CE	S1PR4	0.609016
ADMA	RPL7L1	0.608938
C50:6 TAG	LRP3	0.608763
C16:0 CE	U1SNRNPBP	0.608371
C52:0 TAG	DNLZ	0.608172
C50:6 TAG	MC1R	0.608155
C36:2 PC plasmalogen	TM7SF3	0.6081
C45:1 TAG	OAS3	0.607741
C47:0 TAG	OAS3	0.607462
C50:0 TAG	LOC653071	0.60703
inositol	SMC6	0.606718
C50:0 TAG	LRP3	0.606572
C56:5 TAG	U1SNRNPBP	0.606452
C18:2 CE	ANKDD1A	0.606247
C50:0 TAG	MC1R	0.605967
C48:3 TAG	DNLZ	0.605764
C48:1 TAG	LOC653071	0.605681
inositol	PITRM1	0.605279
C48:1 TAG	LRP3	0.605224
C52:0 TAG	ACCS	0.605118
C24:1 SM	GSTM2	0.605094
C18:1 CE	IMP4	0.604949
C46:2 TAG	IFI44	0.60467
C48:1 TAG	MC1R	0.60462
C52:0 TAG	CLEC4F	0.604431
C44:0 TAG	LOC653071	0.604044
C34:0 DAG	KIAA1598	0.603951
C44:0 TAG	LRP3	0.603589
C47:2 TAG	DNLZ	0.603474
C18:3 CE	RNF167	0.603367
C47:1 TAG	LOC653071	0.603305
butyrobetaine	RPL7L1	0.603112
C44:0 TAG	MC1R	0.602986
C47:1 TAG	LRP3	0.602849
C18:3 CE	C14orf159	0.60283
C38:6 PE plasmalogen	U1SNRNPBP	0.602812
C48:3 TAG	ACCS	0.602723
C46:1 TAG	OAS3	0.602618
C47:1 TAG	MC1R	0.602248
C43:0 TAG	OAS3	0.602047
C48:3 TAG	CLEC4F	0.602038
C20:4 CE	TM7SF3	0.601386
C47:2 TAG	ACCS	0.600444
C32:0 DAG	DNLZ	0.599909
C46:2 TAG	MX1	0.599857
C47:2 TAG	CLEC4F	0.599762
methylmalonate	LASS5	0.599523
inositol	MCOLN2	0.598929
C34:1 PC plasmalogen-A	S1PR4	0.598813
ADMA	ANKDD1A	0.598696
C18:1 CE	U1SNRNPBP	0.598093
C18:3 CE	SFRS5	0.59773
C38:4 PC plasmalogen	RNF167	0.597
C52:0 TAG	LOC643336	0.596938
C24:1 SM	IMP4	0.59692
C32:0 DAG	ACCS	0.596898
C46:2 TAG	SLC35A5	0.596815
C38:4 PC plasmalogen	C14orf159	0.596468
C32:0 DAG	CLEC4F	0.596219
methylmalonate	SMC6	0.596149
C18:3 CE	SH3PXD2A	0.595372
C18:2 CE	GSTM2	0.594783
methylmalonate	PITRM1	0.594736
C36:4 PC plasmalogen	RNF167	0.594718
C48:3 TAG	LOC643336	0.594575
C50:6 TAG	OAS3	0.594395
C36:1 PC plasmalogen	TM7SF3	0.594346
C45:1 TAG	DNLZ	0.594301
C36:4 PC plasmalogen	C14orf159	0.594189
C36:5 PC plasmalogen-B	RNF167	0.59414
C47:0 TAG	DNLZ	0.594029
C36:5 PC plasmalogen-B	C14orf159	0.593611
C52:0 TAG	LOC100130520	0.593263
butyrobetaine	ANKDD1A	0.592968
C52:0 TAG	SPSB2	0.592793
C47:2 TAG	LOC643336	0.592327
C50:0 TAG	OAS3	0.592256
C34:2 PE plasmalogen	TM7SF3	0.591664
C38:4 PC plasmalogen	SFRS5	0.591422
C45:1 TAG	ACCS	0.591318
C47:0 TAG	ACCS	0.591047
C48:1 TAG	OAS3	0.59094
C48:3 TAG	LOC100130520	0.590915
C46:2 TAG	KIAA1598	0.590863
C45:1 TAG	CLEC4F	0.590646
inositol	RPL7L1	0.590614
C48:3 TAG	SPSB2	0.590446
creatinine	LASS5	0.590437
C47:0 TAG	CLEC4F	0.590375
C24:1 SM	U1SNRNPBP	0.590155
C38:6 PC plasmalogen	TM7SF3	0.589698
C44:0 TAG	OAS3	0.589343
C46:1 TAG	DNLZ	0.589291
C36:4 PC plasmalogen	SFRS5	0.589162
C38:4 PC plasmalogen	SH3PXD2A	0.58909
C32:0 DAG	LOC643336	0.588828
C43:0 TAG	DNLZ	0.588733
C47:2 TAG	LOC100130520	0.588681
C47:1 TAG	OAS3	0.588621
C36:5 PC plasmalogen-B	SFRS5	0.588589
methylmalonate	MCOLN2	0.588496
C36:2 PC plasmalogen	RNF167	0.588472
C52:0 TAG	LYPD2	0.588417
C47:2 TAG	SPSB2	0.588214
C20:4 LPC	TM7SF3	0.588081
C36:2 PC plasmalogen	C14orf159	0.587948
ADMA	GSTM2	0.587375
creatinine	SMC6	0.587114
C36:4 PC plasmalogen	SH3PXD2A	0.586838
C18:2 CE	IMP4	0.586748
C46:1 TAG	ACCS	0.586333
C36:5 PC plasmalogen-B	SH3PXD2A	0.586267
C48:3 TAG	LYPD2	0.586087
C43:0 TAG	ACCS	0.585777
creatinine	PITRM1	0.585722
C46:1 TAG	CLEC4F	0.585667
C52:0 TAG	IFITM3	0.585399
C38:5 PE plasmalogen	TM7SF3	0.585289
C32:0 DAG	LOC100130520	0.585203
C43:0 TAG	CLEC4F	0.585112
C18:3 CE	S1PR4	0.584772
C32:0 DAG	SPSB2	0.58474
C47:2 TAG	LYPD2	0.583871
C45:1 TAG	LOC643336	0.583324
C48:3 TAG	IFITM3	0.583081
C47:0 TAG	LOC643336	0.583056
C36:2 PC plasmalogen	SFRS5	0.582974
C20:4 CE	RNF167	0.581974
C34:0 DAG	LAIR2	0.581849
butyrobetaine	GSTM2	0.581755
C20:4 CE	C14orf159	0.581456
C50:6 TAG	DNLZ	0.581251
C47:2 TAG	IFITM3	0.580877
inositol	ANKDD1A	0.58068
C36:2 PC plasmalogen	SH3PXD2A	0.580674
C32:0 DAG	LYPD2	0.580423
methylmalonate	RPL7L1	0.580326
C18:2 CE	U1SNRNPBP	0.580099
C45:1 TAG	LOC100130520	0.579733
C18:0 CE	TM7SF3	0.579661
creatinine	MCOLN2	0.579577
C47:0 TAG	LOC100130520	0.579467
ADMA	IMP4	0.57944
C45:1 TAG	SPSB2	0.579273
C50:0 TAG	DNLZ	0.579159
C47:0 TAG	SPSB2	0.579008
C38:4 PC plasmalogen	S1PR4	0.578601
C16:0 CE	TM7SF3	0.578428
C46:1 TAG	LOC643336	0.578406
C50:6 TAG	ACCS	0.578333
C48:1 TAG	DNLZ	0.577872
C43:0 TAG	LOC643336	0.577858
C50:6 TAG	CLEC4F	0.577675
C32:0 DAG	IFITM3	0.577446
C56:5 TAG	TM7SF3	0.576604
C20:4 CE	SFRS5	0.576537
C36:4 PC plasmalogen	S1PR4	0.576389
C44:0 TAG	DNLZ	0.57631
C50:0 TAG	ACCS	0.576252
C36:5 PC plasmalogen-B	S1PR4	0.575829
C47:1 TAG	DNLZ	0.575604
C50:0 TAG	CLEC4F	0.575597
C36:1 PC plasmalogen	RNF167	0.575162
C45:1 TAG	LYPD2	0.574997
C48:1 TAG	ACCS	0.574971
C46:1 TAG	LOC100130520	0.574846
C47:0 TAG	LYPD2	0.574733
C36:1 PC plasmalogen	C14orf159	0.57465
C52:0 TAG	IFI44	0.574625
C46:1 TAG	SPSB2	0.57439
C48:1 TAG	CLEC4F	0.574318
C43:0 TAG	LOC100130520	0.574301
C20:4 CE	SH3PXD2A	0.574262
butyrobetaine	IMP4	0.573896
C43:0 TAG	SPSB2	0.573846
C44:0 TAG	ACCS	0.573417
C38:6 PE plasmalogen	TM7SF3	0.573143
ADMA	U1SNRNPBP	0.572874
C44:0 TAG	CLEC4F	0.572765
C47:1 TAG	ACCS	0.572715
C34:2 PE plasmalogen	RNF167	0.572566
C48:3 TAG	IFI44	0.57235
C47:1 TAG	CLEC4F	0.572064
C34:2 PE plasmalogen	C14orf159	0.572056
C45:1 TAG	IFITM3	0.572048
C47:0 TAG	IFITM3	0.571786
creatinine	RPL7L1	0.571531
C38:6 PC plasmalogen	RNF167	0.570664
methylmalonate	ANKDD1A	0.570565
C50:6 TAG	LOC643336	0.570514
C36:2 PC plasmalogen	S1PR4	0.570335
C47:2 TAG	IFI44	0.570186
C38:6 PC plasmalogen	C14orf159	0.570156
C46:1 TAG	LYPD2	0.57015
C52:0 TAG	MX1	0.570051
C34:0 DAG	LOC339290	0.569846
C36:1 PC plasmalogen	SFRS5	0.569788
inositol	GSTM2	0.5697
C43:0 TAG	LYPD2	0.569609
C46:2 TAG	LAIR2	0.56924
C20:4 LPC	RNF167	0.569099
C18:1 CE	TM7SF3	0.568656
C20:4 LPC	C14orf159	0.568592
C50:0 TAG	LOC643336	0.568461
C34:0 DAG	LDLR	0.568388
C48:3 TAG	MX1	0.567794
C36:1 PC plasmalogen	SH3PXD2A	0.567541
butyrobetaine	U1SNRNPBP	0.567392
C46:1 TAG	IFITM3	0.567225
C34:2 PE plasmalogen	SFRS5	0.567217
C48:1 TAG	LOC643336	0.567198
C52:0 TAG	SLC35A5	0.56716
C50:6 TAG	LOC100130520	0.567002
C32:0 DAG	IFI44	0.566818
C43:0 TAG	IFITM3	0.566688
C50:6 TAG	SPSB2	0.566553
C38:5 PE plasmalogen	RNF167	0.566397
C38:5 PE plasmalogen	C14orf159	0.565893
C44:0 TAG	LOC643336	0.565665
C47:2 TAG	MX1	0.565648
C38:6 PC plasmalogen	SFRS5	0.565332
C34:2 PE plasmalogen	SH3PXD2A	0.564979
C47:1 TAG	LOC643336	0.564972
C50:0 TAG	LOC100130520	0.564962
C48:3 TAG	SLC35A5	0.564915
C34:0 DAG	KCTD10	0.564517
C50:0 TAG	SPSB2	0.564514
C20:4 CE	S1PR4	0.564038
C20:4 LPC	SFRS5	0.563782
C48:1 TAG	LOC100130520	0.563706
C48:1 TAG	SPSB2	0.56326
C38:6 PC plasmalogen	SH3PXD2A	0.563102
C47:2 TAG	SLC35A5	0.562779
C50:6 TAG	LYPD2	0.56237
C32:0 DAG	MX1	0.562306
C44:0 TAG	LOC100130520	0.562183
inositol	IMP4	0.562004
creatinine	ANKDD1A	0.561918
C44:0 TAG	SPSB2	0.561738
C20:4 LPC	SH3PXD2A	0.561558
C45:1 TAG	IFI44	0.56152
C52:0 TAG	KIAA1598	0.561504
C47:1 TAG	LOC100130520	0.561494
C47:0 TAG	IFI44	0.561262
C24:1 SM	TM7SF3	0.561109
C38:5 PE plasmalogen	SFRS5	0.561105
C47:1 TAG	SPSB2	0.561049
C18:0 CE	RNF167	0.560951
C18:0 CE	C14orf159	0.560451
C50:0 TAG	LYPD2	0.560347
methylmalonate	GSTM2	0.559776
C16:0 CE	RNF167	0.559757
C50:6 TAG	IFITM3	0.559486
C32:0 DAG	SLC35A5	0.559455
C48:3 TAG	KIAA1598	0.559282
C16:0 CE	C14orf159	0.559259
C48:1 TAG	LYPD2	0.559101
C38:5 PE plasmalogen	SH3PXD2A	0.558892
C56:5 TAG	RNF167	0.557992
C44:0 TAG	LYPD2	0.55759
C46:2 TAG	LOC339290	0.557497
C56:5 TAG	C14orf159	0.557495
C50:0 TAG	IFITM3	0.557473
C36:1 PC plasmalogen	S1PR4	0.557436
C47:2 TAG	KIAA1598	0.557167
C45:1 TAG	MX1	0.55705
C47:1 TAG	LYPD2	0.556907
C47:0 TAG	MX1	0.556795
C46:1 TAG	IFI44	0.556786
C43:0 TAG	IFI44	0.556258
C48:1 TAG	IFITM3	0.556234
C46:2 TAG	LDLR	0.556071
C18:0 CE	SFRS5	0.55571
inositol	U1SNRNPBP	0.555635
C34:2 PE plasmalogen	S1PR4	0.55492
C44:0 TAG	IFITM3	0.55473
C38:6 PE plasmalogen	RNF167	0.554642
C16:0 CE	SFRS5	0.554528
C45:1 TAG	SLC35A5	0.554225
C38:6 PE plasmalogen	C14orf159	0.554148
C47:1 TAG	IFITM3	0.554051
C47:0 TAG	SLC35A5	0.553971
C32:0 DAG	KIAA1598	0.553876
C18:0 CE	SH3PXD2A	0.553518
C38:6 PC plasmalogen	S1PR4	0.553076
C56:5 TAG	SFRS5	0.552779
C46:1 TAG	MX1	0.552354
C16:0 CE	SH3PXD2A	0.55234
C46:2 TAG	KCTD10	0.552284
methylmalonate	IMP4	0.552214
C43:0 TAG	MX1	0.551831
C20:4 LPC	S1PR4	0.551559
C18:2 CE	TM7SF3	0.551547
creatinine	GSTM2	0.551293
C56:5 TAG	SH3PXD2A	0.550598
C18:1 CE	RNF167	0.550301
C18:1 CE	C14orf159	0.549811
C46:1 TAG	SLC35A5	0.549553
C38:6 PE plasmalogen	SFRS5	0.54946
C50:6 TAG	IFI44	0.549189
C43:0 TAG	SLC35A5	0.549032
C38:5 PE plasmalogen	S1PR4	0.548941
C45:1 TAG	KIAA1598	0.548698
C47:0 TAG	KIAA1598	0.548447
C38:6 PE plasmalogen	SH3PXD2A	0.547293
C50:0 TAG	IFI44	0.547213
C48:1 TAG	IFI44	0.545997
methylmalonate	U1SNRNPBP	0.545956
C18:1 CE	SFRS5	0.545159
C50:6 TAG	MX1	0.544817
ADMA	TM7SF3	0.544678
C44:0 TAG	IFI44	0.544521
C46:1 TAG	KIAA1598	0.544073
C47:1 TAG	IFI44	0.543854
creatinine	IMP4	0.543845
C18:0 CE	S1PR4	0.543662
C43:0 TAG	KIAA1598	0.543557
C18:1 CE	SH3PXD2A	0.543009
C24:1 SM	RNF167	0.542997
C50:0 TAG	MX1	0.542857
C24:1 SM	C14orf159	0.542513
C16:0 CE	S1PR4	0.542506
C50:6 TAG	SLC35A5	0.542054
C48:1 TAG	MX1	0.541651
C52:0 TAG	LAIR2	0.540956
C56:5 TAG	S1PR4	0.540795
C44:0 TAG	MX1	0.540187
C50:0 TAG	SLC35A5	0.540104
C47:1 TAG	MX1	0.539525
butyrobetaine	TM7SF3	0.539466
C48:1 TAG	SLC35A5	0.538904
C48:3 TAG	LAIR2	0.538814
C24:1 SM	SFRS5	0.537924
creatinine	U1SNRNPBP	0.537682
C38:6 PE plasmalogen	S1PR4	0.537548
C44:0 TAG	SLC35A5	0.537447
C47:1 TAG	SLC35A5	0.536789
C47:2 TAG	LAIR2	0.536777
C50:6 TAG	KIAA1598	0.536649
C24:1 SM	SH3PXD2A	0.535802
C50:0 TAG	KIAA1598	0.534718
C18:2 CE	RNF167	0.533744
C32:0 DAG	LAIR2	0.533607
C48:1 TAG	KIAA1598	0.53353
C18:1 CE	S1PR4	0.533341
C18:2 CE	C14orf159	0.533269
C44:0 TAG	KIAA1598	0.532088
C47:1 TAG	KIAA1598	0.531436
C52:0 TAG	LOC339290	0.529796
C18:2 CE	SFRS5	0.528758
C45:1 TAG	LAIR2	0.528618
C52:0 TAG	LDLR	0.528441
C47:0 TAG	LAIR2	0.528376
inositol	TM7SF3	0.528287
C34:0 DAG	TRIT1	0.528242
C48:3 TAG	LOC339290	0.527699
ADMA	RNF167	0.527097
C18:2 CE	SH3PXD2A	0.526672
ADMA	C14orf159	0.526627
C48:3 TAG	LDLR	0.526349
C24:1 SM	S1PR4	0.526262
C47:2 TAG	LOC339290	0.525704
C52:0 TAG	KCTD10	0.524842
C47:2 TAG	LDLR	0.524359
C46:1 TAG	LAIR2	0.524162
C43:0 TAG	LAIR2	0.523666
C48:3 TAG	KCTD10	0.522764
C32:0 DAG	LOC339290	0.522599
ADMA	SFRS5	0.522172
butyrobetaine	RNF167	0.522053
butyrobetaine	C14orf159	0.521588
C32:0 DAG	LDLR	0.521262
C47:2 TAG	KCTD10	0.520788
ADMA	SH3PXD2A	0.520112
methylmalonate	TM7SF3	0.519085
C45:1 TAG	LOC339290	0.517713
C32:0 DAG	KCTD10	0.517712
C47:0 TAG	LOC339290	0.517476
C18:2 CE	S1PR4	0.517295
butyrobetaine	SFRS5	0.517176
C50:6 TAG	LAIR2	0.51701
C46:2 TAG	TRIT1	0.516795
C45:1 TAG	LDLR	0.516389
C47:0 TAG	LDLR	0.516152
C50:0 TAG	LAIR2	0.51515
butyrobetaine	SH3PXD2A	0.515136
C48:1 TAG	LAIR2	0.514005
C46:1 TAG	LOC339290	0.513349
C45:1 TAG	KCTD10	0.512872
C43:0 TAG	LOC339290	0.512863
C47:0 TAG	KCTD10	0.512637
C44:0 TAG	LAIR2	0.512616
C46:1 TAG	LDLR	0.512036
C47:1 TAG	LAIR2	0.511988
C43:0 TAG	LDLR	0.511551
inositol	RNF167	0.511235
creatinine	TM7SF3	0.511218
ADMA	S1PR4	0.510852
inositol	C14orf159	0.51078
C46:1 TAG	KCTD10	0.508549
C43:0 TAG	KCTD10	0.508067
inositol	SFRS5	0.506459
C50:6 TAG	LOC339290	0.506345
butyrobetaine	S1PR4	0.505964
C50:6 TAG	LDLR	0.505049
C50:0 TAG	LOC339290	0.504523
inositol	SH3PXD2A	0.504461
C48:1 TAG	LOC339290	0.503401
C50:0 TAG	LDLR	0.503232
methylmalonate	RNF167	0.50233
C48:1 TAG	LDLR	0.502114
C44:0 TAG	LOC339290	0.502041
methylmalonate	C14orf159	0.501882
C50:6 TAG	KCTD10	0.50161
C47:1 TAG	LOC339290	0.501426
C44:0 TAG	LDLR	0.500757
C47:1 TAG	LDLR	0.500143
C50:0 TAG	KCTD10	0.499805
C48:1 TAG	KCTD10	0.498694
methylmalonate	SFRS5	0.497637
C44:0 TAG	KCTD10	0.497346
C47:1 TAG	KCTD10	0.496737
methylmalonate	SH3PXD2A	0.495674
inositol	S1PR4	0.495479
creatinine	RNF167	0.494717
creatinine	C14orf159	0.494276
C52:0 TAG	TRIT1	0.491116
creatinine	SFRS5	0.490095
C48:3 TAG	TRIT1	0.489172
creatinine	SH3PXD2A	0.488162
C47:2 TAG	TRIT1	0.487323
methylmalonate	S1PR4	0.486848
C32:0 DAG	TRIT1	0.484444
C45:1 TAG	TRIT1	0.479916
C47:0 TAG	TRIT1	0.479696
creatinine	S1PR4	0.47947
C46:1 TAG	TRIT1	0.47587
C43:0 TAG	TRIT1	0.475419
C50:6 TAG	TRIT1	0.469377
C50:0 TAG	TRIT1	0.467688
C48:1 TAG	TRIT1	0.466648
C44:0 TAG	TRIT1	0.465387
C47:1 TAG	TRIT1	0.464817
creatinine	TRIT1	-0.463354
methylmalonate	TRIT1	-0.470484
inositol	TRIT1	-0.478825
C47:1 TAG	S1PR4	-0.480984
C44:0 TAG	S1PR4	-0.481574
C48:1 TAG	S1PR4	-0.482879
C50:0 TAG	S1PR4	-0.483954
C50:6 TAG	S1PR4	-0.485702
butyrobetaine	TRIT1	-0.488958
C47:1 TAG	SH3PXD2A	-0.489703
C44:0 TAG	SH3PXD2A	-0.490304
C48:1 TAG	SH3PXD2A	-0.491632
C47:1 TAG	SFRS5	-0.491642
C43:0 TAG	S1PR4	-0.491954
C44:0 TAG	SFRS5	-0.492245
C46:1 TAG	S1PR4	-0.492421
C50:0 TAG	SH3PXD2A	-0.492727
C48:1 TAG	SFRS5	-0.493579
ADMA	TRIT1	-0.493681
C50:6 TAG	SH3PXD2A	-0.494507
C50:0 TAG	SFRS5	-0.494679
creatinine	KCTD10	-0.495174
C47:1 TAG	C14orf159	-0.495837
C47:1 TAG	RNF167	-0.496279
C47:0 TAG	S1PR4	-0.49638
C44:0 TAG	C14orf159	-0.496445
C50:6 TAG	SFRS5	-0.496465
C45:1 TAG	S1PR4	-0.496607
C44:0 TAG	RNF167	-0.496888
C48:1 TAG	C14orf159	-0.49779
C48:1 TAG	RNF167	-0.498234
creatinine	LDLR	-0.498569
C50:0 TAG	C14orf159	-0.498899
C50:0 TAG	RNF167	-0.499344
creatinine	LOC339290	-0.499848
C18:2 CE	TRIT1	-0.499907
C50:6 TAG	C14orf159	-0.500701
C43:0 TAG	SH3PXD2A	-0.500872
C50:6 TAG	RNF167	-0.501147
C32:0 DAG	S1PR4	-0.501293
C46:1 TAG	SH3PXD2A	-0.501347
methylmalonate	KCTD10	-0.502793
C43:0 TAG	SFRS5	-0.502856
C46:1 TAG	SFRS5	-0.503333
C47:2 TAG	S1PR4	-0.504272
C47:0 TAG	SH3PXD2A	-0.505378
C45:1 TAG	SH3PXD2A	-0.50561
C48:3 TAG	S1PR4	-0.506186
methylmalonate	LDLR	-0.506241
C43:0 TAG	C14orf159	-0.507146
C47:0 TAG	SFRS5	-0.507379
methylmalonate	LOC339290	-0.50754
C43:0 TAG	RNF167	-0.507598
C45:1 TAG	SFRS5	-0.507612
C46:1 TAG	C14orf159	-0.507627
C46:1 TAG	RNF167	-0.50808
C52:0 TAG	S1PR4	-0.508198
C24:1 SM	TRIT1	-0.508574
creatinine	LAIR2	-0.510376
C32:0 DAG	SH3PXD2A	-0.510381
inositol	KCTD10	-0.511707
C47:0 TAG	C14orf159	-0.511708
C45:1 TAG	C14orf159	-0.511943
C47:0 TAG	RNF167	-0.512164
C45:1 TAG	RNF167	-0.512399
C32:0 DAG	SFRS5	-0.512402
C47:1 TAG	TM7SF3	-0.512833
C47:2 TAG	SH3PXD2A	-0.513413
C44:0 TAG	TM7SF3	-0.513461
C48:1 TAG	TM7SF3	-0.514853
inositol	LDLR	-0.515216
C48:3 TAG	SH3PXD2A	-0.515362
C18:1 CE	TRIT1	-0.515414
C47:2 TAG	SFRS5	-0.515446
C50:0 TAG	TM7SF3	-0.516
inositol	LOC339290	-0.516537
C32:0 DAG	C14orf159	-0.516774
C32:0 DAG	RNF167	-0.517234
C48:3 TAG	SFRS5	-0.517403
C52:0 TAG	SH3PXD2A	-0.51741
C50:6 TAG	TM7SF3	-0.517863
methylmalonate	LAIR2	-0.51823
C52:0 TAG	SFRS5	-0.519459
C38:6 PE plasmalogen	TRIT1	-0.519481
C47:2 TAG	C14orf159	-0.519844
C47:2 TAG	RNF167	-0.520308
C48:3 TAG	C14orf159	-0.521817
C48:3 TAG	RNF167	-0.522282
butyrobetaine	KCTD10	-0.522535
C56:5 TAG	TRIT1	-0.522618
C52:0 TAG	C14orf159	-0.523891
C16:0 CE	TRIT1	-0.524271
C52:0 TAG	RNF167	-0.524358
C43:0 TAG	TM7SF3	-0.524529
C46:1 TAG	TM7SF3	-0.525027
C18:0 CE	TRIT1	-0.525389
butyrobetaine	LDLR	-0.526118
inositol	LAIR2	-0.527418
butyrobetaine	LOC339290	-0.527468
ADMA	KCTD10	-0.527583
C47:0 TAG	TM7SF3	-0.529248
C45:1 TAG	TM7SF3	-0.52949
creatinine	KIAA1598	-0.529763
C38:5 PE plasmalogen	TRIT1	-0.53049
ADMA	LDLR	-0.531201
ADMA	LOC339290	-0.532563
C20:4 LPC	TRIT1	-0.533021
C18:2 CE	KCTD10	-0.534237
C38:6 PC plasmalogen	TRIT1	-0.534486
C32:0 DAG	TM7SF3	-0.534487
C46:2 TAG	S1PR4	-0.534769
creatinine	SLC35A5	-0.535099
C34:2 PE plasmalogen	TRIT1	-0.536268
C47:2 TAG	TM7SF3	-0.537663
creatinine	MX1	-0.537827
C18:2 CE	LDLR	-0.5379
methylmalonate	KIAA1598	-0.537916
butyrobetaine	LAIR2	-0.538578
C36:1 PC plasmalogen	TRIT1	-0.538699
C18:2 CE	LOC339290	-0.53928
C47:1 TAG	U1SNRNPBP	-0.53938
C48:3 TAG	TM7SF3	-0.539703
C44:0 TAG	U1SNRNPBP	-0.540041
C48:1 TAG	U1SNRNPBP	-0.541505
C52:0 TAG	TM7SF3	-0.541848
creatinine	IFI44	-0.542142
C50:0 TAG	U1SNRNPBP	-0.542711
methylmalonate	SLC35A5	-0.543334
C24:1 SM	KCTD10	-0.543498
ADMA	LAIR2	-0.543781
C46:2 TAG	SH3PXD2A	-0.544463
C50:6 TAG	U1SNRNPBP	-0.544671
C20:4 CE	TRIT1	-0.545079
C47:1 TAG	IMP4	-0.545563
methylmalonate	MX1	-0.546103
C44:0 TAG	IMP4	-0.546232
C34:0 DAG	S1PR4	-0.546615
C46:2 TAG	SFRS5	-0.546619
C24:1 SM	LDLR	-0.547225
inositol	KIAA1598	-0.547452
C48:1 TAG	IMP4	-0.547712
C24:1 SM	LOC339290	-0.548629
C50:0 TAG	IMP4	-0.548932
methylmalonate	IFI44	-0.550485
C18:2 CE	LAIR2	-0.550639
C18:1 CE	KCTD10	-0.550809
C50:6 TAG	IMP4	-0.550914
C36:2 PC plasmalogen	TRIT1	-0.551166
C46:2 TAG	C14orf159	-0.551283
C43:0 TAG	U1SNRNPBP	-0.551682
C46:2 TAG	RNF167	-0.551775
C46:1 TAG	U1SNRNPBP	-0.552205
creatinine	IFITM3	-0.552307
inositol	SLC35A5	-0.552966
C47:1 TAG	GSTM2	-0.553034
C44:0 TAG	GSTM2	-0.553712
C18:1 CE	LDLR	-0.554586
C38:6 PE plasmalogen	KCTD10	-0.555154
creatinine	LYPD2	-0.555154
C48:1 TAG	GSTM2	-0.555212
inositol	MX1	-0.555784
C18:1 CE	LOC339290	-0.556008
C50:0 TAG	GSTM2	-0.556449
C36:5 PC plasmalogen-B	TRIT1	-0.556474
C34:0 DAG	SH3PXD2A	-0.556524
C47:0 TAG	U1SNRNPBP	-0.556645
C45:1 TAG	U1SNRNPBP	-0.5569
C36:4 PC plasmalogen	TRIT1	-0.557016
C43:0 TAG	IMP4	-0.558006
C50:6 TAG	GSTM2	-0.558458
C56:5 TAG	KCTD10	-0.558507
C46:1 TAG	IMP4	-0.558535
C34:0 DAG	SFRS5	-0.558727
C38:6 PE plasmalogen	LDLR	-0.558961
butyrobetaine	KIAA1598	-0.559036
C38:4 PC plasmalogen	TRIT1	-0.559153
creatinine	SPSB2	-0.559284
creatinine	LOC100130520	-0.559727
C24:1 SM	LAIR2	-0.560185
inositol	IFI44	-0.560244
C16:0 CE	KCTD10	-0.560274
C38:6 PE plasmalogen	LOC339290	-0.560395
methylmalonate	IFITM3	-0.560806
C18:0 CE	KCTD10	-0.561468
C32:0 DAG	U1SNRNPBP	-0.562155
C56:5 TAG	LDLR	-0.562337
C47:0 TAG	IMP4	-0.563025
creatinine	LOC643336	-0.563194
C45:1 TAG	IMP4	-0.563283
C34:0 DAG	C14orf159	-0.563495
C47:1 TAG	ANKDD1A	-0.563693
methylmalonate	LYPD2	-0.563697
C56:5 TAG	LOC339290	-0.563779
C34:0 DAG	RNF167	-0.563997
C16:0 CE	LDLR	-0.564116
C44:0 TAG	ANKDD1A	-0.564384
ADMA	KIAA1598	-0.564437
butyrobetaine	SLC35A5	-0.564667
C18:3 CE	TRIT1	-0.565117
C18:0 CE	LDLR	-0.565318
C47:2 TAG	U1SNRNPBP	-0.565495
C16:0 CE	LOC339290	-0.565563
C43:0 TAG	GSTM2	-0.565647
C48:1 TAG	ANKDD1A	-0.565913
C46:1 TAG	GSTM2	-0.566184
C18:0 CE	LOC339290	-0.566768
C38:5 PE plasmalogen	KCTD10	-0.56692
C50:0 TAG	ANKDD1A	-0.567174
butyrobetaine	MX1	-0.567545
C48:3 TAG	U1SNRNPBP	-0.567641
C18:1 CE	LAIR2	-0.56772
methylmalonate	SPSB2	-0.56789
methylmalonate	LOC100130520	-0.56834
C32:0 DAG	IMP4	-0.568599
C50:6 TAG	ANKDD1A	-0.569222
C20:4 LPC	KCTD10	-0.569624
C52:0 TAG	U1SNRNPBP	-0.569897
ADMA	SLC35A5	-0.570122
C46:2 TAG	TM7SF3	-0.570179
creatinine	CLEC4F	-0.570263
C47:0 TAG	GSTM2	-0.570736
inositol	IFITM3	-0.570748
C38:5 PE plasmalogen	LDLR	-0.570807
creatinine	ACCS	-0.570912
C45:1 TAG	GSTM2	-0.570997
C38:6 PC plasmalogen	KCTD10	-0.571191
C18:2 CE	KIAA1598	-0.571555
methylmalonate	LOC643336	-0.57186
C47:2 TAG	IMP4	-0.571977
butyrobetaine	IFI44	-0.572099
C38:6 PE plasmalogen	LAIR2	-0.572199
C38:5 PE plasmalogen	LOC339290	-0.572271
ADMA	MX1	-0.573028
C34:2 PE plasmalogen	KCTD10	-0.573095
C47:1 TAG	RPL7L1	-0.573336
C20:4 LPC	LDLR	-0.57353
inositol	LYPD2	-0.573691
creatinine	DNLZ	-0.573793
C44:0 TAG	RPL7L1	-0.574039
C48:3 TAG	IMP4	-0.574148
C20:4 LPC	LOC339290	-0.575001
C38:6 PC plasmalogen	LDLR	-0.575107
C48:1 TAG	RPL7L1	-0.575594
C56:5 TAG	LAIR2	-0.575654
C36:1 PC plasmalogen	KCTD10	-0.575693
C32:0 DAG	GSTM2	-0.576385
C52:0 TAG	IMP4	-0.57643
C43:0 TAG	ANKDD1A	-0.576549
C38:6 PC plasmalogen	LOC339290	-0.576582
C50:0 TAG	RPL7L1	-0.576876
C34:2 PE plasmalogen	LDLR	-0.577024
C46:1 TAG	ANKDD1A	-0.577096
C18:2 CE	SLC35A5	-0.577312
C16:0 CE	LAIR2	-0.577476
ADMA	IFI44	-0.577626
inositol	SPSB2	-0.577958
inositol	LOC100130520	-0.578416
C34:2 PE plasmalogen	LOC339290	-0.578504
C34:1 PC plasmalogen-A	TRIT1	-0.578686
C18:0 CE	LAIR2	-0.578706
C50:6 TAG	RPL7L1	-0.57896
methylmalonate	CLEC4F	-0.579039
C36:1 PC plasmalogen	LDLR	-0.57964
methylmalonate	ACCS	-0.579697
C47:2 TAG	GSTM2	-0.57981
C18:2 CE	MX1	-0.580255
C36:1 PC plasmalogen	LOC339290	-0.581127
C47:1 TAG	MCOLN2	-0.581407
C24:1 SM	KIAA1598	-0.581464
C47:0 TAG	ANKDD1A	-0.581736
inositol	LOC643336	-0.581998
C45:1 TAG	ANKDD1A	-0.582002
C48:3 TAG	GSTM2	-0.582011
C44:0 TAG	MCOLN2	-0.58212
C20:4 CE	KCTD10	-0.582511
methylmalonate	DNLZ	-0.582622
C34:0 DAG	TM7SF3	-0.582809
butyrobetaine	IFITM3	-0.582826
C48:1 TAG	MCOLN2	-0.583698
C52:0 TAG	GSTM2	-0.584324
C38:5 PE plasmalogen	LAIR2	-0.584326
C18:2 CE	IFI44	-0.584911
C50:0 TAG	MCOLN2	-0.584998
butyrobetaine	LYPD2	-0.58583
C43:0 TAG	RPL7L1	-0.586412
C20:4 CE	LDLR	-0.586505
creatinine	OAS3	-0.586768
C46:1 TAG	RPL7L1	-0.586969
C50:6 TAG	MCOLN2	-0.58711
C20:4 LPC	LAIR2	-0.587113
C24:1 SM	SLC35A5	-0.58732
C32:0 DAG	ANKDD1A	-0.587494
C47:1 TAG	PITRM1	-0.587572
C20:4 CE	LOC339290	-0.58801
C44:0 TAG	PITRM1	-0.588292
ADMA	IFITM3	-0.588456
C22:4 CE	TRIT1	-0.588546
C38:6 PC plasmalogen	LAIR2	-0.588727
C47:1 TAG	SMC6	-0.588968
C36:2 PC plasmalogen	KCTD10	-0.589015
C18:1 CE	KIAA1598	-0.589285
inositol	CLEC4F	-0.589304
C44:0 TAG	SMC6	-0.589691
C48:1 TAG	PITRM1	-0.589887
inositol	ACCS	-0.589974
butyrobetaine	SPSB2	-0.590188
C24:1 SM	MX1	-0.590314
butyrobetaine	LOC100130520	-0.590656
C34:2 PE plasmalogen	LAIR2	-0.59069
C47:2 TAG	ANKDD1A	-0.590985
C50:0 TAG	PITRM1	-0.591201
C48:1 TAG	SMC6	-0.591288
ADMA	LYPD2	-0.59149
C47:0 TAG	RPL7L1	-0.591687
C45:1 TAG	RPL7L1	-0.591959
C47:1 TAG	LASS5	-0.592301
C50:0 TAG	SMC6	-0.592606
inositol	DNLZ	-0.592951
C44:0 TAG	LASS5	-0.593027
C36:2 PC plasmalogen	LDLR	-0.593054
C48:3 TAG	ANKDD1A	-0.593228
C50:6 TAG	PITRM1	-0.593335
C36:1 PC plasmalogen	LAIR2	-0.593368
C38:6 PE plasmalogen	KIAA1598	-0.593934
butyrobetaine	LOC643336	-0.594314
C36:2 PC plasmalogen	LOC339290	-0.594575
C48:1 TAG	LASS5	-0.594634
C43:0 TAG	MCOLN2	-0.594668
C36:5 PC plasmalogen-B	KCTD10	-0.594688
C50:6 TAG	SMC6	-0.594746
C24:1 SM	IFI44	-0.595051
C18:1 CE	SLC35A5	-0.59522
C46:1 TAG	MCOLN2	-0.595232
C36:4 PC plasmalogen	KCTD10	-0.595267
C52:0 TAG	ANKDD1A	-0.595586
methylmalonate	OAS3	-0.595798
C18:2 CE	IFITM3	-0.595878
ADMA	SPSB2	-0.595889
C50:0 TAG	LASS5	-0.595959
ADMA	LOC100130520	-0.596362
C56:5 TAG	KIAA1598	-0.597521
C32:0 DAG	RPL7L1	-0.597545
C38:4 PC plasmalogen	KCTD10	-0.597551
C50:6 TAG	LASS5	-0.598111
C18:1 CE	MX1	-0.598254
C36:5 PC plasmalogen-B	LDLR	-0.598766
C18:2 CE	LYPD2	-0.59895
C36:4 PC plasmalogen	LDLR	-0.599349
C16:0 CE	KIAA1598	-0.599411
C46:2 TAG	U1SNRNPBP	-0.599695
C38:6 PE plasmalogen	SLC35A5	-0.599916
C47:0 TAG	MCOLN2	-0.600017
ADMA	LOC643336	-0.600055
C45:1 TAG	MCOLN2	-0.600292
C36:5 PC plasmalogen-B	LOC339290	-0.600302
creatinine	MC1R	-0.600352
C20:4 CE	LAIR2	-0.600395
C18:0 CE	KIAA1598	-0.600689
C36:4 PC plasmalogen	LOC339290	-0.600886
creatinine	LRP3	-0.600952
C43:0 TAG	PITRM1	-0.600973
C47:2 TAG	RPL7L1	-0.601095
creatinine	LOC653071	-0.601406
C46:1 TAG	PITRM1	-0.601543
C38:4 PC plasmalogen	LDLR	-0.601649
butyrobetaine	CLEC4F	-0.601774
C43:0 TAG	SMC6	-0.602402
butyrobetaine	ACCS	-0.602459
C46:1 TAG	SMC6	-0.602973
C38:6 PE plasmalogen	MX1	-0.602974
C18:1 CE	IFI44	-0.603055
C38:4 PC plasmalogen	LOC339290	-0.603192
C48:3 TAG	RPL7L1	-0.603376
C18:2 CE	SPSB2	-0.603404
C56:5 TAG	SLC35A5	-0.603539
C18:2 CE	LOC100130520	-0.603883
C18:3 CE	KCTD10	-0.603924
C16:0 CE	SLC35A5	-0.605449
butyrobetaine	DNLZ	-0.605498
C52:0 TAG	RPL7L1	-0.605774
C43:0 TAG	LASS5	-0.60581
C32:0 DAG	MCOLN2	-0.605957
C24:1 SM	IFITM3	-0.606207
inositol	OAS3	-0.60636
C47:0 TAG	PITRM1	-0.606379
C46:1 TAG	LASS5	-0.606385
C38:5 PE plasmalogen	KIAA1598	-0.606522
C46:2 TAG	IMP4	-0.606569
C56:5 TAG	MX1	-0.606616
C45:1 TAG	PITRM1	-0.606657
C18:0 CE	SLC35A5	-0.606739
C36:2 PC plasmalogen	LAIR2	-0.607099
ADMA	CLEC4F	-0.607588
C18:2 CE	LOC643336	-0.607623
C38:6 PE plasmalogen	IFI44	-0.607812
C47:0 TAG	SMC6	-0.60782
C18:3 CE	LDLR	-0.608065
C45:1 TAG	SMC6	-0.608099
ADMA	ACCS	-0.608279
C16:0 CE	MX1	-0.608535
creatinine	C1orf85	-0.60861
C24:1 SM	LYPD2	-0.609333
C20:4 LPC	KIAA1598	-0.609415
C47:2 TAG	MCOLN2	-0.609557
methylmalonate	MC1R	-0.609591
C18:3 CE	LOC339290	-0.609625
C18:0 CE	MX1	-0.609832
methylmalonate	LRP3	-0.610199
methylmalonate	LOC653071	-0.61066
C38:6 PC plasmalogen	KIAA1598	-0.61109
C47:0 TAG	LASS5	-0.61126
ADMA	DNLZ	-0.611348
C56:5 TAG	IFI44	-0.611483
C45:1 TAG	LASS5	-0.61154
C48:3 TAG	MCOLN2	-0.611871
C32:0 DAG	PITRM1	-0.612382
C38:5 PE plasmalogen	SLC35A5	-0.612631
C36:5 PC plasmalogen-B	LAIR2	-0.612947
C34:0 DAG	U1SNRNPBP	-0.612979
C34:2 PE plasmalogen	KIAA1598	-0.613128
C16:0 CE	IFI44	-0.613418
C36:4 PC plasmalogen	LAIR2	-0.613543
C32:0 DAG	SMC6	-0.613837
C24:1 SM	SPSB2	-0.613865
C52:0 TAG	MCOLN2	-0.614303
C24:1 SM	LOC100130520	-0.614351
C18:1 CE	IFITM3	-0.614361
C18:0 CE	IFI44	-0.614725
C46:2 TAG	GSTM2	-0.614876
C18:2 CE	CLEC4F	-0.61525
C20:4 LPC	SLC35A5	-0.615553
C38:5 PE plasmalogen	MX1	-0.615753
C38:4 PC plasmalogen	LAIR2	-0.615897
C36:1 PC plasmalogen	KIAA1598	-0.615907
C18:2 CE	ACCS	-0.61595
C47:2 TAG	PITRM1	-0.616021
C38:6 PC plasmalogen	SLC35A5	-0.617246
C32:0 DAG	LASS5	-0.617311
C47:2 TAG	SMC6	-0.617485
C18:1 CE	LYPD2	-0.617529
creatinine	RSAD2	-0.617571
methylmalonate	C1orf85	-0.617976
C24:1 SM	LOC643336	-0.618157
C48:3 TAG	PITRM1	-0.618358
C34:1 PC plasmalogen-A	KCTD10	-0.618425
C20:4 LPC	MX1	-0.61869
C18:2 CE	DNLZ	-0.619058
butyrobetaine	OAS3	-0.619191
C38:6 PE plasmalogen	IFITM3	-0.619208
C34:2 PE plasmalogen	SLC35A5	-0.619303
C48:3 TAG	SMC6	-0.619828
C34:0 DAG	IMP4	-0.620005
C38:6 PC plasmalogen	MX1	-0.620392
inositol	MC1R	-0.620397
C38:5 PE plasmalogen	IFI44	-0.620694
C52:0 TAG	PITRM1	-0.620816
C47:2 TAG	LASS5	-0.620979
inositol	LRP3	-0.621017
inositol	LOC653071	-0.621486
C36:1 PC plasmalogen	SLC35A5	-0.622111
C18:1 CE	SPSB2	-0.622122
creatinine	KCTD12	-0.622154
C52:0 TAG	SMC6	-0.622292
C38:6 PE plasmalogen	LYPD2	-0.622401
C34:2 PE plasmalogen	MX1	-0.62246
C18:3 CE	LAIR2	-0.622466
C18:1 CE	LOC100130520	-0.622615
C47:1 TAG	HSPC157	-0.622662
C34:1 PC plasmalogen-A	LDLR	-0.622666
C56:5 TAG	IFITM3	-0.622948
C20:4 CE	KIAA1598	-0.623202
C48:3 TAG	LASS5	-0.623336
C44:0 TAG	HSPC157	-0.623426
C20:4 LPC	IFI44	-0.623655
C34:1 PC plasmalogen-A	LOC339290	-0.624263
C16:0 CE	IFITM3	-0.624919
C48:1 TAG	HSPC157	-0.625115
ADMA	OAS3	-0.625173
C36:1 PC plasmalogen	MX1	-0.625282
C38:6 PC plasmalogen	IFI44	-0.62537
C52:0 TAG	LASS5	-0.625813
C24:1 SM	CLEC4F	-0.625916
C56:5 TAG	LYPD2	-0.62616
C18:0 CE	IFITM3	-0.626251
C18:1 CE	LOC643336	-0.626471
C50:0 TAG	HSPC157	-0.626508
C24:1 SM	ACCS	-0.626628
C46:2 TAG	ANKDD1A	-0.626727
C38:6 PE plasmalogen	SPSB2	-0.62703
methylmalonate	RSAD2	-0.627075
C34:2 PE plasmalogen	IFI44	-0.627454
C38:6 PE plasmalogen	LOC100130520	-0.627527
C16:0 CE	LYPD2	-0.628141
C34:0 DAG	GSTM2	-0.628496
creatinine	C20orf27	-0.628517
C50:6 TAG	HSPC157	-0.62877
inositol	C1orf85	-0.628931
C22:4 CE	KCTD10	-0.628963
C20:4 CE	SLC35A5	-0.629479
C18:0 CE	LYPD2	-0.629479
C24:1 SM	DNLZ	-0.62979
C36:2 PC plasmalogen	KIAA1598	-0.63016
C36:1 PC plasmalogen	IFI44	-0.630299
C47:1 TAG	HCLS1	-0.630567
C56:5 TAG	SPSB2	-0.630817
C56:5 TAG	LOC100130520	-0.631317
C44:0 TAG	HCLS1	-0.63134
C38:6 PE plasmalogen	LOC643336	-0.631414
methylmalonate	KCTD12	-0.631728
C38:5 PE plasmalogen	IFITM3	-0.632332
C20:4 CE	MX1	-0.632687
C16:0 CE	SPSB2	-0.632812
C48:1 TAG	HCLS1	-0.633051
C18:2 CE	OAS3	-0.633057
C22:4 CE	LDLR	-0.633275
C16:0 CE	LOC100130520	-0.633314
butyrobetaine	MC1R	-0.633526
creatinine	FNTB	-0.63361
butyrobetaine	LRP3	-0.634158
C18:0 CE	SPSB2	-0.634161
C18:1 CE	CLEC4F	-0.634335
C50:0 TAG	HCLS1	-0.634461
butyrobetaine	LOC653071	-0.634637
C18:0 CE	LOC100130520	-0.634664
C22:4 CE	LOC339290	-0.6349
C18:1 CE	ACCS	-0.635057
C56:5 TAG	LOC643336	-0.635227
C20:4 LPC	IFITM3	-0.635348
C38:5 PE plasmalogen	LYPD2	-0.635592
C36:5 PC plasmalogen-B	KIAA1598	-0.63623
C36:2 PC plasmalogen	SLC35A5	-0.636507
C50:6 TAG	HCLS1	-0.636752
C36:4 PC plasmalogen	KIAA1598	-0.636849
C43:0 TAG	HSPC157	-0.636864
C38:6 PC plasmalogen	IFITM3	-0.637095
C16:0 CE	LOC643336	-0.637237
C34:1 PC plasmalogen-A	LAIR2	-0.637412
C46:2 TAG	RPL7L1	-0.637448
C46:1 TAG	HSPC157	-0.637468
C20:4 CE	IFI44	-0.637764
methylmalonate	C20orf27	-0.638188
inositol	RSAD2	-0.638192
C18:1 CE	DNLZ	-0.638261
C18:0 CE	LOC643336	-0.638595
C20:4 LPC	LYPD2	-0.638623
C34:2 PE plasmalogen	IFITM3	-0.639219
C38:4 PC plasmalogen	KIAA1598	-0.639292
C38:6 PE plasmalogen	CLEC4F	-0.63934
ADMA	MC1R	-0.639646
C36:2 PC plasmalogen	MX1	-0.639752
C38:6 PE plasmalogen	ACCS	-0.640067
ADMA	LRP3	-0.640285
C38:5 PE plasmalogen	SPSB2	-0.640319
C38:6 PC plasmalogen	LYPD2	-0.640379
C34:0 DAG	ANKDD1A	-0.640609
ADMA	LOC653071	-0.640768
C38:5 PE plasmalogen	LOC100130520	-0.640827
C36:1 PC plasmalogen	IFITM3	-0.642116
butyrobetaine	C1orf85	-0.64224
C34:2 PE plasmalogen	LYPD2	-0.642514
C47:0 TAG	HSPC157	-0.642593
C36:5 PC plasmalogen-B	SLC35A5	-0.642638
C45:1 TAG	HSPC157	-0.642888
inositol	KCTD12	-0.642927
creatinine	EPSTI1	-0.642982
C56:5 TAG	CLEC4F	-0.643201
C47:1 TAG	GSTM1	-0.643239
C36:4 PC plasmalogen	SLC35A5	-0.643263
C38:6 PE plasmalogen	DNLZ	-0.643296
methylmalonate	FNTB	-0.64336
C20:4 LPC	SPSB2	-0.643373
C20:4 LPC	LOC100130520	-0.643883
C56:5 TAG	ACCS	-0.643932
C44:0 TAG	GSTM1	-0.644028
C24:1 SM	OAS3	-0.644032
C38:5 PE plasmalogen	LOC643336	-0.644796
C36:2 PC plasmalogen	IFI44	-0.644885
C43:0 TAG	HCLS1	-0.644949
C38:6 PC plasmalogen	SPSB2	-0.645142
C16:0 CE	CLEC4F	-0.645236
C36:1 PC plasmalogen	LYPD2	-0.645427
C46:1 TAG	HCLS1	-0.645561
C38:6 PC plasmalogen	LOC100130520	-0.645654
C38:4 PC plasmalogen	SLC35A5	-0.645732
C48:1 TAG	GSTM1	-0.645773
C36:5 PC plasmalogen-B	MX1	-0.645914
C16:0 CE	ACCS	-0.64597
C18:3 CE	KIAA1598	-0.646111
C46:2 TAG	MCOLN2	-0.646422
C36:4 PC plasmalogen	MX1	-0.646542
C18:0 CE	CLEC4F	-0.646611
C56:5 TAG	DNLZ	-0.647181
C50:0 TAG	GSTM1	-0.647212
C34:2 PE plasmalogen	SPSB2	-0.647293
C18:0 CE	ACCS	-0.647347
C18:2 CE	MC1R	-0.647713
C34:2 PE plasmalogen	LOC100130520	-0.647806
C20:4 LPC	LOC643336	-0.647871
C22:4 CE	LAIR2	-0.648273
C18:2 CE	LRP3	-0.64836
ADMA	C1orf85	-0.648444
C18:2 CE	LOC653071	-0.648849
C32:0 DAG	HSPC157	-0.648954
C38:4 PC plasmalogen	MX1	-0.649023
C16:0 CE	DNLZ	-0.649229
inositol	C20orf27	-0.649502
C50:6 TAG	GSTM1	-0.649549
C38:6 PC plasmalogen	LOC643336	-0.649653
C20:4 CE	IFITM3	-0.649722
C36:1 PC plasmalogen	SPSB2	-0.650227
C18:0 CE	DNLZ	-0.650613
C36:1 PC plasmalogen	LOC100130520	-0.650743
C47:0 TAG	HCLS1	-0.65075
C45:1 TAG	HCLS1	-0.651049
C36:5 PC plasmalogen-B	IFI44	-0.651096
C34:0 DAG	RPL7L1	-0.651568
butyrobetaine	RSAD2	-0.651696
C36:4 PC plasmalogen	IFI44	-0.65173
C34:2 PE plasmalogen	LOC643336	-0.651819
C18:3 CE	SLC35A5	-0.652619
C18:1 CE	OAS3	-0.652695
C47:2 TAG	HSPC157	-0.65281
methylmalonate	EPSTI1	-0.652876
C38:5 PE plasmalogen	CLEC4F	-0.652889
C20:4 CE	LYPD2	-0.653071
C46:2 TAG	PITRM1	-0.653276
C38:5 PE plasmalogen	ACCS	-0.653632
C38:4 PC plasmalogen	IFI44	-0.654231
inositol	FNTB	-0.654766
C36:1 PC plasmalogen	LOC643336	-0.654773
C46:2 TAG	SMC6	-0.654829
C48:3 TAG	HSPC157	-0.655288
C18:3 CE	MX1	-0.655945
C20:4 LPC	CLEC4F	-0.656004
butyrobetaine	KCTD12	-0.656532
C18:2 CE	C1orf85	-0.656622
C20:4 LPC	ACCS	-0.65675
C38:5 PE plasmalogen	DNLZ	-0.65693
C36:2 PC plasmalogen	IFITM3	-0.656976
C32:0 DAG	HCLS1	-0.657192
C38:6 PC plasmalogen	CLEC4F	-0.657808
C38:6 PE plasmalogen	OAS3	-0.657844
C52:0 TAG	HSPC157	-0.657892
C43:0 TAG	GSTM1	-0.65791
C20:4 CE	SPSB2	-0.657928
ADMA	RSAD2	-0.657992
C20:4 CE	LOC100130520	-0.65845
C46:2 TAG	LASS5	-0.658534
C46:1 TAG	GSTM1	-0.658535
C38:6 PC plasmalogen	ACCS	-0.658556
C24:1 SM	MC1R	-0.658941
C24:1 SM	LRP3	-0.659599
C34:2 PE plasmalogen	CLEC4F	-0.66
C20:4 LPC	DNLZ	-0.660064
C24:1 SM	LOC653071	-0.660097
C36:2 PC plasmalogen	LYPD2	-0.660363
C34:0 DAG	MCOLN2	-0.660741
C34:2 PE plasmalogen	ACCS	-0.660751
C47:2 TAG	HCLS1	-0.661097
C18:3 CE	IFI44	-0.661208
C34:1 PC plasmalogen-A	KIAA1598	-0.661625
C56:5 TAG	OAS3	-0.661817
C38:6 PC plasmalogen	DNLZ	-0.661879
C20:4 CE	LOC643336	-0.662528
ADMA	KCTD12	-0.662875
C36:1 PC plasmalogen	CLEC4F	-0.662992
butyrobetaine	C20orf27	-0.663246
C36:5 PC plasmalogen-B	IFITM3	-0.663304
C48:3 TAG	HCLS1	-0.663606
C36:1 PC plasmalogen	ACCS	-0.663747
C47:0 TAG	GSTM1	-0.663829
C16:0 CE	OAS3	-0.663911
C36:4 PC plasmalogen	IFITM3	-0.663949
C34:2 PE plasmalogen	DNLZ	-0.664085
C45:1 TAG	GSTM1	-0.664133
inositol	EPSTI1	-0.664451
C36:2 PC plasmalogen	SPSB2	-0.665275
C18:0 CE	OAS3	-0.665326
creatinine	LOC652755	-0.665583
C36:2 PC plasmalogen	LOC100130520	-0.665802
C52:0 TAG	HCLS1	-0.666244
C18:2 CE	RSAD2	-0.666291
C38:4 PC plasmalogen	IFITM3	-0.666497
C36:5 PC plasmalogen-B	LYPD2	-0.666724
C36:1 PC plasmalogen	DNLZ	-0.667096
C36:4 PC plasmalogen	LYPD2	-0.667372
C34:0 DAG	PITRM1	-0.667747
C18:1 CE	MC1R	-0.667805
C24:1 SM	C1orf85	-0.668005
C34:1 PC plasmalogen-A	SLC35A5	-0.668289
C18:1 CE	LRP3	-0.668472
butyrobetaine	FNTB	-0.668621
C18:1 CE	LOC653071	-0.668976
C34:0 DAG	SMC6	-0.669333
ADMA	C20orf27	-0.669654
C36:2 PC plasmalogen	LOC643336	-0.669926
C38:4 PC plasmalogen	LYPD2	-0.669933
C32:0 DAG	GSTM1	-0.6704
C20:4 CE	CLEC4F	-0.670845
C18:2 CE	KCTD12	-0.671235
C20:4 CE	ACCS	-0.671608
C36:5 PC plasmalogen-B	SPSB2	-0.671683
C34:1 PC plasmalogen-A	MX1	-0.671695
C38:5 PE plasmalogen	OAS3	-0.671786
C36:5 PC plasmalogen-B	LOC100130520	-0.672215
C36:4 PC plasmalogen	SPSB2	-0.672336
C36:4 PC plasmalogen	LOC100130520	-0.672869
C22:4 CE	KIAA1598	-0.672898
C38:6 PE plasmalogen	MC1R	-0.673073
C34:0 DAG	LASS5	-0.673121
C18:3 CE	IFITM3	-0.673605
C38:6 PE plasmalogen	LRP3	-0.673745
C38:6 PE plasmalogen	LOC653071	-0.674254
C47:2 TAG	GSTM1	-0.674383
C38:4 PC plasmalogen	SPSB2	-0.674916
C20:4 LPC	OAS3	-0.67499
C20:4 CE	DNLZ	-0.674997
ADMA	FNTB	-0.67508
C38:4 PC plasmalogen	LOC100130520	-0.675451
methylmalonate	LOC652755	-0.675825
C36:5 PC plasmalogen-B	LOC643336	-0.676379
C38:6 PC plasmalogen	OAS3	-0.676847
C48:3 TAG	GSTM1	-0.676943
C18:1 CE	C1orf85	-0.676991
C36:4 PC plasmalogen	LOC643336	-0.677037
C18:3 CE	LYPD2	-0.677078
C34:1 PC plasmalogen-A	IFI44	-0.677085
C56:5 TAG	MC1R	-0.677138
C56:5 TAG	LRP3	-0.677814
C24:1 SM	RSAD2	-0.677841
C18:2 CE	C20orf27	-0.678099
C56:5 TAG	LOC653071	-0.678326
C36:2 PC plasmalogen	CLEC4F	-0.678335
butyrobetaine	EPSTI1	-0.678511
C34:2 PE plasmalogen	OAS3	-0.679103
C36:2 PC plasmalogen	ACCS	-0.679107
C16:0 CE	MC1R	-0.67928
C52:0 TAG	GSTM1	-0.679633
C38:4 PC plasmalogen	LOC643336	-0.679635
C22:4 CE	SLC35A5	-0.679676
C16:0 CE	LRP3	-0.679959
C16:0 CE	LOC653071	-0.680472
C18:0 CE	MC1R	-0.680728
C18:0 CE	LRP3	-0.681408
C18:0 CE	LOC653071	-0.681923
C18:3 CE	SPSB2	-0.682114
C36:1 PC plasmalogen	OAS3	-0.682181
C38:6 PE plasmalogen	C1orf85	-0.682331
C36:2 PC plasmalogen	DNLZ	-0.682533
C18:3 CE	LOC100130520	-0.682655
C24:1 SM	KCTD12	-0.682871
C22:4 CE	MX1	-0.68314
C18:2 CE	FNTB	-0.683594
C36:5 PC plasmalogen-B	CLEC4F	-0.684869
ADMA	EPSTI1	-0.685066
C36:4 PC plasmalogen	CLEC4F	-0.685535
C36:5 PC plasmalogen-B	ACCS	-0.685648
C36:4 PC plasmalogen	ACCS	-0.686315
C56:5 TAG	C1orf85	-0.686452
C18:3 CE	LOC643336	-0.686883
C18:1 CE	RSAD2	-0.686959
C38:5 PE plasmalogen	MC1R	-0.687338
inositol	LOC652755	-0.687806
C38:5 PE plasmalogen	LRP3	-0.688024
C38:4 PC plasmalogen	CLEC4F	-0.688166
C38:5 PE plasmalogen	LOC653071	-0.688544
C22:4 CE	IFI44	-0.688622
C16:0 CE	C1orf85	-0.688624
C38:4 PC plasmalogen	ACCS	-0.688949
C36:5 PC plasmalogen-B	DNLZ	-0.689107
C36:4 PC plasmalogen	DNLZ	-0.689778
C34:1 PC plasmalogen-A	IFITM3	-0.68978
C24:1 SM	C20orf27	-0.689854
C18:0 CE	C1orf85	-0.690092
C20:4 CE	OAS3	-0.690261
C20:4 LPC	MC1R	-0.690617
C20:4 LPC	LRP3	-0.691306
C20:4 LPC	LOC653071	-0.691828
C18:1 CE	KCTD12	-0.692056
C46:2 TAG	HSPC157	-0.69229
C38:6 PE plasmalogen	RSAD2	-0.692378
C38:4 PC plasmalogen	DNLZ	-0.692425
C38:6 PC plasmalogen	MC1R	-0.692516
C38:6 PC plasmalogen	LRP3	-0.693207
C34:1 PC plasmalogen-A	LYPD2	-0.693336
C18:2 CE	EPSTI1	-0.693706
C38:6 PC plasmalogen	LOC653071	-0.693731
C34:2 PE plasmalogen	MC1R	-0.694824
C24:1 SM	FNTB	-0.695445
C18:3 CE	CLEC4F	-0.695505
C34:2 PE plasmalogen	LRP3	-0.695518
C34:2 PE plasmalogen	LOC653071	-0.696043
C18:3 CE	ACCS	-0.696296
C56:5 TAG	RSAD2	-0.69656
C38:5 PE plasmalogen	C1orf85	-0.696793
C38:6 PE plasmalogen	KCTD12	-0.697516
C36:2 PC plasmalogen	OAS3	-0.697968
C36:1 PC plasmalogen	MC1R	-0.697974
C34:1 PC plasmalogen-A	SPSB2	-0.698492
C36:1 PC plasmalogen	LRP3	-0.698671
C16:0 CE	RSAD2	-0.698764
C34:1 PC plasmalogen-A	LOC100130520	-0.699046
C18:1 CE	C20orf27	-0.699134
C36:1 PC plasmalogen	LOC653071	-0.699199
C18:3 CE	DNLZ	-0.699809
C20:4 LPC	C1orf85	-0.700116
C18:0 CE	RSAD2	-0.700253
C46:2 TAG	HCLS1	-0.701079
C22:4 CE	IFITM3	-0.701533
C56:5 TAG	KCTD12	-0.701729
C38:6 PC plasmalogen	C1orf85	-0.702041
butyrobetaine	LOC652755	-0.702361
C34:1 PC plasmalogen-A	LOC643336	-0.703376
C16:0 CE	KCTD12	-0.703949
C34:2 PE plasmalogen	C1orf85	-0.704382
C38:6 PE plasmalogen	C20orf27	-0.704649
C36:5 PC plasmalogen-B	OAS3	-0.704691
C18:1 CE	FNTB	-0.704799
C22:4 CE	LYPD2	-0.705149
C36:4 PC plasmalogen	OAS3	-0.705377
C18:0 CE	KCTD12	-0.705449
C24:1 SM	EPSTI1	-0.705732
C20:4 CE	MC1R	-0.706241
C20:4 CE	LRP3	-0.706946
C38:5 PE plasmalogen	RSAD2	-0.707052
C20:4 CE	LOC653071	-0.70748
C36:1 PC plasmalogen	C1orf85	-0.707575
C34:0 DAG	HSPC157	-0.707625
C38:4 PC plasmalogen	OAS3	-0.708083
creatinine	LOC727768	-0.708321
C56:5 TAG	C20orf27	-0.708905
ADMA	LOC652755	-0.709146
C38:6 PE plasmalogen	FNTB	-0.71036
C22:4 CE	SPSB2	-0.710394
C20:4 LPC	RSAD2	-0.710425
C22:4 CE	LOC100130520	-0.710957
C16:0 CE	C20orf27	-0.711148
C34:1 PC plasmalogen-A	CLEC4F	-0.712205
C38:5 PE plasmalogen	KCTD12	-0.712299
C38:6 PC plasmalogen	RSAD2	-0.712378
C18:0 CE	C20orf27	-0.712663
C34:1 PC plasmalogen-A	ACCS	-0.713015
C36:2 PC plasmalogen	MC1R	-0.714126
creatinine	AMY1A	-0.714443
C56:5 TAG	FNTB	-0.71465
C34:2 PE plasmalogen	RSAD2	-0.714753
C36:2 PC plasmalogen	LRP3	-0.714839
C46:2 TAG	GSTM1	-0.715168
C18:1 CE	EPSTI1	-0.715224
C22:4 CE	LOC643336	-0.715361
C36:2 PC plasmalogen	LOC653071	-0.715379
C18:3 CE	OAS3	-0.715635
C20:4 LPC	KCTD12	-0.715696
C20:4 CE	C1orf85	-0.715955
C34:0 DAG	HCLS1	-0.716608
C34:1 PC plasmalogen-A	DNLZ	-0.716613
C16:0 CE	FNTB	-0.716911
C38:6 PC plasmalogen	KCTD12	-0.717665
C36:1 PC plasmalogen	RSAD2	-0.717993
C18:2 CE	LOC652755	-0.71809
C18:0 CE	FNTB	-0.718439
methylmalonate	LOC727768	-0.719221
C38:5 PE plasmalogen	C20orf27	-0.719583
C34:2 PE plasmalogen	KCTD12	-0.720057
C38:6 PE plasmalogen	EPSTI1	-0.720867
C36:5 PC plasmalogen-B	MC1R	-0.721005
C36:4 PC plasmalogen	MC1R	-0.721706
C36:5 PC plasmalogen-B	LRP3	-0.721725
C36:5 PC plasmalogen-B	LOC653071	-0.72227
C36:4 PC plasmalogen	LRP3	-0.722427
C36:4 PC plasmalogen	LOC653071	-0.722973
C20:4 LPC	C20orf27	-0.723016
C36:1 PC plasmalogen	KCTD12	-0.723321
C36:2 PC plasmalogen	C1orf85	-0.723949
C22:4 CE	CLEC4F	-0.72434
C38:4 PC plasmalogen	MC1R	-0.724476
C38:6 PC plasmalogen	C20orf27	-0.725004
C22:4 CE	ACCS	-0.725164
C38:4 PC plasmalogen	LRP3	-0.725199
C56:5 TAG	EPSTI1	-0.72522
C38:5 PE plasmalogen	FNTB	-0.725415
methylmalonate	AMY1A	-0.725437
C38:4 PC plasmalogen	LOC653071	-0.725747
C20:4 CE	RSAD2	-0.726497
C34:2 PE plasmalogen	C20orf27	-0.727421
C16:0 CE	EPSTI1	-0.727515
C22:4 CE	DNLZ	-0.728823
C20:4 LPC	FNTB	-0.728875
C18:0 CE	EPSTI1	-0.729066
C24:1 SM	LOC652755	-0.730538
C36:1 PC plasmalogen	C20orf27	-0.730718
C38:6 PC plasmalogen	FNTB	-0.730879
C36:5 PC plasmalogen-B	C1orf85	-0.730922
C34:0 DAG	GSTM1	-0.73101
C36:4 PC plasmalogen	C1orf85	-0.731634
C20:4 CE	KCTD12	-0.731888
inositol	LOC727768	-0.731971
C18:3 CE	MC1R	-0.732202
C34:1 PC plasmalogen-A	OAS3	-0.732818
C18:3 CE	LRP3	-0.732933
C34:2 PE plasmalogen	FNTB	-0.733316
C18:3 CE	LOC653071	-0.733487
C38:4 PC plasmalogen	C1orf85	-0.734441
C36:2 PC plasmalogen	RSAD2	-0.734609
C38:5 PE plasmalogen	EPSTI1	-0.736145
C36:1 PC plasmalogen	FNTB	-0.73664
inositol	AMY1A	-0.738298
C20:4 CE	C20orf27	-0.739373
C20:4 LPC	EPSTI1	-0.739656
C36:2 PC plasmalogen	KCTD12	-0.74006
C18:1 CE	LOC652755	-0.740365
C36:5 PC plasmalogen-B	RSAD2	-0.741685
C38:6 PC plasmalogen	EPSTI1	-0.74169
C18:3 CE	C1orf85	-0.742274
C36:4 PC plasmalogen	RSAD2	-0.742406
creatinine	LOC729708	-0.744047
C34:2 PE plasmalogen	EPSTI1	-0.744162
C38:4 PC plasmalogen	RSAD2	-0.745255
C22:4 CE	OAS3	-0.745305
C20:4 CE	FNTB	-0.745365
C38:6 PE plasmalogen	LOC652755	-0.746205
C36:5 PC plasmalogen-B	KCTD12	-0.747188
butyrobetaine	LOC727768	-0.74746
C36:1 PC plasmalogen	EPSTI1	-0.747536
C36:2 PC plasmalogen	C20orf27	-0.747628
C36:4 PC plasmalogen	KCTD12	-0.747915
C47:1 TAG	HLA-A29.1	-0.749345
C34:1 PC plasmalogen-A	MC1R	-0.749783
C44:0 TAG	HLA-A29.1	-0.750264
C34:1 PC plasmalogen-A	LRP3	-0.750532
C56:5 TAG	LOC652755	-0.750712
C38:4 PC plasmalogen	KCTD12	-0.750785
C34:1 PC plasmalogen-A	LOC653071	-0.751099
C48:1 TAG	HLA-A29.1	-0.752297
C16:0 CE	LOC652755	-0.753087
C18:3 CE	RSAD2	-0.753203
C36:2 PC plasmalogen	FNTB	-0.753687
butyrobetaine	AMY1A	-0.753921
C50:0 TAG	HLA-A29.1	-0.753973
ADMA	LOC727768	-0.754681
C18:0 CE	LOC652755	-0.754692
C36:5 PC plasmalogen-B	C20orf27	-0.754829
methylmalonate	LOC729708	-0.755497
C36:4 PC plasmalogen	C20orf27	-0.755564
C20:4 CE	EPSTI1	-0.75639
C50:6 TAG	HLA-A29.1	-0.756695
C38:4 PC plasmalogen	C20orf27	-0.758463
C18:3 CE	KCTD12	-0.758792
C34:1 PC plasmalogen-A	C1orf85	-0.760097
C36:5 PC plasmalogen-B	FNTB	-0.760946
ADMA	AMY1A	-0.761204
C36:4 PC plasmalogen	FNTB	-0.761687
C38:5 PE plasmalogen	LOC652755	-0.76202
C22:4 CE	MC1R	-0.762559
C22:4 CE	LRP3	-0.76332
C22:4 CE	LOC653071	-0.763897
C18:2 CE	LOC727768	-0.764199
C38:4 PC plasmalogen	FNTB	-0.764609
C36:2 PC plasmalogen	EPSTI1	-0.764835
C20:4 LPC	LOC652755	-0.765655
C43:0 TAG	HLA-A29.1	-0.766436
C18:3 CE	C20orf27	-0.766552
C46:1 TAG	HLA-A29.1	-0.767163
C38:6 PC plasmalogen	LOC652755	-0.76776
inositol	LOC729708	-0.76889
C34:2 PE plasmalogen	LOC652755	-0.77032
C18:2 CE	AMY1A	-0.770804
C34:1 PC plasmalogen-A	RSAD2	-0.771289
C36:5 PC plasmalogen-B	EPSTI1	-0.772202
C18:3 CE	FNTB	-0.772764
C36:4 PC plasmalogen	EPSTI1	-0.772953
C22:4 CE	C1orf85	-0.773048
C47:0 TAG	HLA-A29.1	-0.773331
C45:1 TAG	HLA-A29.1	-0.773685
C36:1 PC plasmalogen	LOC652755	-0.773812
C38:4 PC plasmalogen	EPSTI1	-0.775919
C34:1 PC plasmalogen-A	KCTD12	-0.777012
C24:1 SM	LOC727768	-0.777447
C32:0 DAG	HLA-A29.1	-0.780986
C20:4 CE	LOC652755	-0.782977
C24:1 SM	AMY1A	-0.784166
C18:3 CE	EPSTI1	-0.784195
C22:4 CE	RSAD2	-0.784431
C34:1 PC plasmalogen-A	C20orf27	-0.784958
butyrobetaine	LOC729708	-0.785161
C47:2 TAG	HLA-A29.1	-0.785626
C18:1 CE	LOC727768	-0.787905
C48:3 TAG	HLA-A29.1	-0.788608
C22:4 CE	KCTD12	-0.790251
C34:1 PC plasmalogen-A	FNTB	-0.791319
C36:2 PC plasmalogen	LOC652755	-0.791719
C52:0 TAG	HLA-A29.1	-0.791742
ADMA	LOC729708	-0.792746
C38:6 PE plasmalogen	LOC727768	-0.79412
C18:1 CE	AMY1A	-0.794714
C22:4 CE	C20orf27	-0.798333
C56:5 TAG	LOC727768	-0.798916
C36:5 PC plasmalogen-B	LOC652755	-0.799345
C36:4 PC plasmalogen	LOC652755	-0.800123
C38:6 PE plasmalogen	AMY1A	-0.800984
C16:0 CE	LOC727768	-0.801444
C18:2 CE	LOC729708	-0.802744
C34:1 PC plasmalogen-A	EPSTI1	-0.803024
C18:0 CE	LOC727768	-0.803152
C38:4 PC plasmalogen	LOC652755	-0.803193
C22:4 CE	FNTB	-0.804803
C56:5 TAG	AMY1A	-0.805821
C16:0 CE	AMY1A	-0.808371
C18:0 CE	AMY1A	-0.810094
C38:5 PE plasmalogen	LOC727768	-0.810951
C18:3 CE	LOC652755	-0.811759
C20:4 LPC	LOC727768	-0.814819
C24:1 SM	LOC729708	-0.81666
C22:4 CE	EPSTI1	-0.816707
C38:6 PC plasmalogen	LOC727768	-0.81706
C38:5 PE plasmalogen	AMY1A	-0.81796
C34:2 PE plasmalogen	LOC727768	-0.819783
C20:4 LPC	AMY1A	-0.821861
C36:1 PC plasmalogen	LOC727768	-0.8235
C38:6 PC plasmalogen	AMY1A	-0.824121
C34:2 PE plasmalogen	AMY1A	-0.826869
C18:1 CE	LOC729708	-0.827645
C36:1 PC plasmalogen	AMY1A	-0.830617
C34:1 PC plasmalogen-A	LOC652755	-0.83125
C46:2 TAG	HLA-A29.1	-0.833139
C20:4 CE	LOC727768	-0.833253
C38:6 PE plasmalogen	LOC729708	-0.834174
C56:5 TAG	LOC729708	-0.839212
C20:4 CE	AMY1A	-0.840455
C16:0 CE	LOC729708	-0.841867
C36:2 PC plasmalogen	LOC727768	-0.842557
C18:0 CE	LOC729708	-0.843661
C22:4 CE	LOC652755	-0.845414
C36:2 PC plasmalogen	AMY1A	-0.849839
C36:5 PC plasmalogen-B	LOC727768	-0.850672
C36:4 PC plasmalogen	LOC727768	-0.8515
C34:0 DAG	HLA-A29.1	-0.851594
C38:5 PE plasmalogen	LOC729708	-0.851853
C38:4 PC plasmalogen	LOC727768	-0.854767
C20:4 LPC	LOC729708	-0.855916
C36:5 PC plasmalogen-B	AMY1A	-0.858024
C38:6 PC plasmalogen	LOC729708	-0.85827
C36:4 PC plasmalogen	AMY1A	-0.858859
C34:2 PE plasmalogen	LOC729708	-0.861131
C38:4 PC plasmalogen	AMY1A	-0.862155
C18:3 CE	LOC727768	-0.863883
C36:1 PC plasmalogen	LOC729708	-0.865035
C18:3 CE	AMY1A	-0.87135
C20:4 CE	LOC729708	-0.87528
C34:1 PC plasmalogen-A	LOC727768	-0.884626
C36:2 PC plasmalogen	LOC729708	-0.885053
C34:1 PC plasmalogen-A	AMY1A	-0.892272
C36:5 PC plasmalogen-B	LOC729708	-0.893578
C36:4 PC plasmalogen	LOC729708	-0.894447
C38:4 PC plasmalogen	LOC729708	-0.89788
C22:4 CE	LOC727768	-0.8997
C18:3 CE	LOC729708	-0.907456
C22:4 CE	AMY1A	-0.907476
C34:1 PC plasmalogen-A	LOC729708	-0.929245
[truncated: 1 more rows]

## Sheet: Old_Edge_Matrix
Gene/Metabolite	HMDB_ID	ACCS	AMY1A	ANKDD1A	C14orf159	C1orf85	C20orf27	CLEC4F	DNLZ	EPSTI1	FNTB	GSTM1	GSTM2	HCLS1	HLA-A29.1	HSPC157	IFI44	IFITM3	IMP4	KCTD10	KCTD12	KIAA1598	LAIR2	LASS5	LDLR	LOC100130520	LOC339290	LOC643336	LOC652755	LOC653071	LOC727768	LOC729708	LRP3	LYPD2	MC1R	MCOLN2	MX1	OAS3	PITRM1	RNF167	RPL7L1	RSAD2	S1PR4	SFRS5	SH3PXD2A	SLC35A5	SMC6	SPSB2	TM7SF3
ADMA	HMDB0001539	-0.608279	-0.761204	0.598696	0.526627	-0.648444	-0.669654	-0.607588	-0.611348	-0.685066	-0.67508	0.683183	0.587375	0.669723	0.795877	0.661328	-0.577626	-0.588456	0.57944	-0.527583	-0.662875	-0.564437	-0.543781	0.629081	-0.531201	-0.596362	-0.532563	-0.600055	-0.709146	-0.640768	-0.754681	-0.792746	-0.640285	-0.59149	-0.639646	0.617511	-0.573028	-0.625173	0.624058	0.527097	0.608938	-0.657992	0.510852	0.522172	0.520112	-0.570122	0.625542	-0.595889	0.544678
butyrobetaine	HMDB0001161	-0.602459	-0.753921	0.592968	0.521588	-0.64224	-0.663246	-0.601774	-0.605498	-0.678511	-0.668621	0.676646	0.581755	0.663315	0.788262	0.655	-0.572099	-0.582826	0.573896	-0.522535	-0.656532	-0.559036	-0.538578	0.623062	-0.526118	-0.590656	-0.527468	-0.594314	-0.702361	-0.634637	-0.74746	-0.785161	-0.634158	-0.58583	-0.633526	0.611602	-0.567545	-0.619191	0.618087	0.522053	0.603112	-0.651696	0.505964	0.517176	0.515136	-0.564667	0.619556	-0.590188	0.539466
C16:0 CE	HMDB0000885	-0.64597	-0.808371	0.635794	0.559259	-0.688624	-0.711148	-0.645236	-0.649229	-0.727515	-0.716911	0.725515	0.623771	0.711221	0.845193	0.702306	-0.613418	-0.624919	0.615345	-0.560274	-0.703949	-0.599411	-0.577476	0.668061	-0.564116	-0.633314	-0.565563	-0.637237	-0.753087	-0.680472	-0.801444	-0.841867	-0.679959	-0.628141	-0.67928	0.655774	-0.608535	-0.663911	0.662727	0.559757	0.64667	-0.698764	0.542506	0.554528	0.55234	-0.605449	0.664302	-0.632812	0.578428
C18:0 CE	HMDB0010368	-0.647347	-0.810094	0.637149	0.560451	-0.690092	-0.712663	-0.646611	-0.650613	-0.729066	-0.718439	0.727061	0.625101	0.712737	0.846994	0.703803	-0.614725	-0.626251	0.616656	-0.561468	-0.705449	-0.600689	-0.578706	0.669485	-0.565318	-0.634664	-0.566768	-0.638595	-0.754692	-0.681923	-0.803152	-0.843661	-0.681408	-0.629479	-0.680728	0.657172	-0.609832	-0.665326	0.66414	0.560951	0.648048	-0.700253	0.543662	0.55571	0.553518	-0.606739	0.665718	-0.634161	0.579661
C18:1 CE	HMDB0000918	-0.635057	-0.794714	0.625053	0.549811	-0.676991	-0.699134	-0.634335	-0.638261	-0.715224	-0.704799	0.713258	0.613233	0.699206	0.830914	0.690441	-0.603055	-0.614361	0.604949	-0.550809	-0.692056	-0.589285	-0.56772	0.656775	-0.554586	-0.622615	-0.556008	-0.626471	-0.740365	-0.668976	-0.787905	-0.827645	-0.668472	-0.617529	-0.667805	0.644695	-0.598254	-0.652695	0.651531	0.550301	0.635745	-0.686959	0.533341	0.545159	0.543009	-0.59522	0.65308	-0.622122	0.568656
C18:2 CE	HMDB0000610	-0.61595	-0.770804	0.606247	0.533269	-0.656622	-0.678099	-0.61525	-0.619058	-0.693706	-0.683594	0.691799	0.594783	0.67817	0.805915	0.669668	-0.584911	-0.595878	0.586748	-0.534237	-0.671235	-0.571555	-0.550639	0.637015	-0.5379	-0.603883	-0.53928	-0.607623	-0.71809	-0.648849	-0.764199	-0.802744	-0.64836	-0.59895	-0.647713	0.625299	-0.580255	-0.633057	0.631929	0.533744	0.616618	-0.666291	0.517295	0.528758	0.526672	-0.577312	0.633431	-0.603404	0.551547
C18:3 CE	HMDB0010370	-0.696296	-0.87135	0.685327	0.60283	-0.742274	-0.766552	-0.695505	-0.699809	-0.784195	-0.772764	0.782039	0.672368	0.766632	0.91104	0.757022	-0.661208	-0.673605	0.663285	-0.603924	-0.758792	-0.646111	-0.622466	0.720109	-0.608065	-0.682655	-0.609625	-0.686883	-0.811759	-0.733487	-0.863883	-0.907456	-0.732933	-0.677078	-0.732202	0.706864	-0.655945	-0.715635	0.714359	0.603367	0.697051	-0.753203	0.584772	0.59773	0.595372	-0.652619	0.716057	-0.682114	0.623493
C20:4 CE	HMDB0006726	-0.671608	-0.840455	0.661028	0.581456	-0.715955	-0.739373	-0.670845	-0.674997	-0.75639	-0.745365	0.75431	0.648528	0.73945	0.878738	0.73018	-0.637764	-0.649722	0.639767	-0.582511	-0.731888	-0.623202	-0.600395	0.694576	-0.586505	-0.65845	-0.58801	-0.662528	-0.782977	-0.70748	-0.833253	-0.87528	-0.706946	-0.653071	-0.706241	0.681801	-0.632687	-0.690261	0.689031	0.581974	0.672336	-0.726497	0.564038	0.576537	0.574262	-0.629479	0.690668	-0.657928	0.601386
C20:4 LPC	HMDB0010395	-0.65675	-0.821861	0.646404	0.568592	-0.700116	-0.723016	-0.656004	-0.660064	-0.739656	-0.728875	0.737623	0.634181	0.723091	0.859297	0.714026	-0.623655	-0.635348	0.625614	-0.569624	-0.715696	-0.609415	-0.587113	0.67921	-0.57353	-0.643883	-0.575001	-0.647871	-0.765655	-0.691828	-0.814819	-0.855916	-0.691306	-0.638623	-0.690617	0.666718	-0.61869	-0.67499	0.673787	0.569099	0.657462	-0.710425	0.551559	0.563782	0.561558	-0.615553	0.675388	-0.643373	0.588081
C22:4 CE	HMDB0006729	-0.725164	-0.907476	0.713741	0.627823	-0.773048	-0.798333	-0.72434	-0.728823	-0.816707	-0.804803	0.814462	0.700244	0.798416	0.948812	0.788407	-0.688622	-0.701533	0.690785	-0.628963	-0.790251	-0.672898	-0.648273	0.749964	-0.633275	-0.710957	-0.6349	-0.715361	-0.845414	-0.763897	-0.8997	-0.945078	-0.76332	-0.705149	-0.762559	0.736171	-0.68314	-0.745305	0.743976	0.628383	0.725951	-0.784431	0.609016	0.622512	0.620056	-0.679676	0.745744	-0.710394	0.649342
C24:1 SM	HMDB0012107	-0.626628	-0.784166	0.616757	0.542513	-0.668005	-0.689854	-0.625916	-0.62979	-0.705732	-0.695445	0.703792	0.605094	0.689926	0.819886	0.681277	-0.595051	-0.606207	0.59692	-0.543498	-0.682871	-0.581464	-0.560185	0.648058	-0.547225	-0.614351	-0.548629	-0.618157	-0.730538	-0.660097	-0.777447	-0.81666	-0.659599	-0.609333	-0.658941	0.636139	-0.590314	-0.644032	0.642884	0.542997	0.627307	-0.677841	0.526262	0.537924	0.535802	-0.58732	0.644412	-0.613865	0.561109
C32:0 DAG	HMDB0007098	0.596898	0.746961	-0.587494	-0.516774	0.636312	0.657124	0.596219	0.599909	0.672248	0.662449	-0.6704	-0.576385	-0.657192	-0.780986	-0.648954	0.566818	0.577446	-0.568599	0.517712	0.650472	0.553876	0.533607	-0.617311	0.521262	0.585203	0.522599	0.588828	0.695877	0.628779	0.740561	0.777913	0.628304	0.580423	0.627678	-0.605957	0.562306	0.613476	-0.612382	-0.517234	-0.597545	0.645681	-0.501293	-0.512402	-0.510381	0.559455	-0.613837	0.58474	-0.534487
C34:0 DAG	HMDB0007100	0.650862	0.814493	-0.640609	-0.563495	0.69384	0.716534	0.650123	0.654146	0.733025	0.72234	-0.73101	-0.628496	-0.716608	-0.851594	-0.707625	0.618064	0.629652	-0.620005	0.564517	0.70928	0.603951	0.581849	-0.673121	0.568388	0.638111	0.569846	0.642063	0.758791	0.685626	0.807514	0.848243	0.685109	0.632898	0.684425	-0.660741	0.613144	0.668939	-0.667747	-0.563997	-0.651568	0.704056	-0.546615	-0.558727	-0.556524	0.610034	-0.669333	0.637605	-0.582809
C34:1 PC plasmalogen-A	HMDB0011208	-0.713015	-0.892272	0.701783	0.617305	-0.760097	-0.784958	-0.712205	-0.716613	-0.803024	-0.791319	0.800817	0.688513	0.78504	0.932916	0.775199	-0.677085	-0.68978	0.679212	-0.618425	-0.777012	-0.661625	-0.637412	0.7374	-0.622666	-0.699046	-0.624263	-0.703376	-0.83125	-0.751099	-0.884626	-0.929245	-0.750532	-0.693336	-0.749783	0.723837	-0.671695	-0.732818	0.731512	0.617855	0.713788	-0.771289	0.598813	0.612082	0.609668	-0.668289	0.733251	-0.698492	0.638464
C34:2 PE plasmalogen	HMDB0008952	-0.660751	-0.826869	0.650342	0.572056	-0.704382	-0.727421	-0.66	-0.664085	-0.744162	-0.733316	0.742117	0.638045	0.727496	0.864533	0.718377	-0.627454	-0.639219	0.629425	-0.573095	-0.720057	-0.613128	-0.59069	0.683348	-0.577024	-0.647806	-0.578504	-0.651819	-0.77032	-0.696043	-0.819783	-0.861131	-0.695518	-0.642514	-0.694824	0.67078	-0.62246	-0.679103	0.677892	0.572566	0.661468	-0.714753	0.55492	0.567217	0.564979	-0.619303	0.679503	-0.647293	0.591664
C36:1 PC plasmalogen	HMDB0011241	-0.663747	-0.830617	0.653291	0.57465	-0.707575	-0.730718	-0.662992	-0.667096	-0.747536	-0.73664	0.745481	0.640937	0.730794	0.868452	0.721633	-0.630299	-0.642116	0.632279	-0.575693	-0.723321	-0.615907	-0.593368	0.686446	-0.57964	-0.650743	-0.581127	-0.654773	-0.773812	-0.699199	-0.8235	-0.865035	-0.698671	-0.645427	-0.697974	0.673821	-0.625282	-0.682181	0.680965	0.575162	0.664466	-0.717993	0.557436	0.569788	0.567541	-0.622111	0.682584	-0.650227	0.594346
C36:2 PC plasmalogen	HMDB0011243	-0.679107	-0.849839	0.668409	0.587948	-0.723949	-0.747628	-0.678335	-0.682533	-0.764835	-0.753687	0.762733	0.65577	0.747706	0.888549	0.738333	-0.644885	-0.656976	0.646911	-0.589015	-0.74006	-0.63016	-0.607099	0.702332	-0.593054	-0.665802	-0.594575	-0.669926	-0.791719	-0.715379	-0.842557	-0.885053	-0.714839	-0.660363	-0.714126	0.689414	-0.639752	-0.697968	0.696724	0.588472	0.679843	-0.734609	0.570335	0.582974	0.580674	-0.636507	0.69838	-0.665275	0.6081
C36:4 PC plasmalogen	HMDB0011310	-0.686315	-0.858859	0.675503	0.594189	-0.731634	-0.755564	-0.685535	-0.689778	-0.772953	-0.761687	0.770829	0.66273	0.755642	0.897981	0.74617	-0.65173	-0.663949	0.653777	-0.595267	-0.747915	-0.636849	-0.613543	0.709787	-0.599349	-0.672869	-0.600886	-0.677037	-0.800123	-0.722973	-0.8515	-0.894447	-0.722427	-0.667372	-0.721706	0.696732	-0.646542	-0.705377	0.704119	0.594718	0.687059	-0.742406	0.576389	0.589162	0.586838	-0.643263	0.705793	-0.672336	0.614555
C36:5 PC plasmalogen-B	HMDB0011220	-0.685648	-0.858024	0.674847	0.593611	-0.730922	-0.754829	-0.684869	-0.689107	-0.772202	-0.760946	0.770079	0.662086	0.754908	0.897108	0.745445	-0.651096	-0.663304	0.653142	-0.594688	-0.747188	-0.63623	-0.612947	0.709097	-0.598766	-0.672215	-0.600302	-0.676379	-0.799345	-0.72227	-0.850672	-0.893578	-0.721725	-0.666724	-0.721005	0.696055	-0.645914	-0.704691	0.703435	0.59414	0.686391	-0.741685	0.575829	0.588589	0.586267	-0.642638	0.705107	-0.671683	0.613958
C38:4 PC plasmalogen	HMDB0011252	-0.688949	-0.862155	0.678095	0.596468	-0.734441	-0.758463	-0.688166	-0.692425	-0.775919	-0.764609	0.773786	0.665273	0.758542	0.901426	0.749033	-0.654231	-0.666497	0.656286	-0.597551	-0.750785	-0.639292	-0.615897	0.71251	-0.601649	-0.675451	-0.603192	-0.679635	-0.803193	-0.725747	-0.854767	-0.89788	-0.725199	-0.669933	-0.724476	0.699405	-0.649023	-0.708083	0.706821	0.597	0.689695	-0.745255	0.578601	0.591422	0.58909	-0.645732	0.708501	-0.674916	0.616913
C38:5 PE plasmalogen	HMDB0011386	-0.653632	-0.81796	0.643335	0.565893	-0.696793	-0.719583	-0.652889	-0.65693	-0.736145	-0.725415	0.734121	0.63117	0.719658	0.855218	0.710637	-0.620694	-0.632332	0.622644	-0.56692	-0.712299	-0.606522	-0.584326	0.675986	-0.570807	-0.640827	-0.572271	-0.644796	-0.76202	-0.688544	-0.810951	-0.851853	-0.688024	-0.635592	-0.687338	0.663553	-0.615753	-0.671786	0.670588	0.566397	0.654341	-0.707052	0.548941	0.561105	0.558892	-0.612631	0.672182	-0.640319	0.585289
C38:6 PC plasmalogen	HMDB0011319	-0.658556	-0.824121	0.648182	0.570156	-0.702041	-0.725004	-0.657808	-0.661879	-0.74169	-0.730879	0.739651	0.635925	0.725079	0.861661	0.71599	-0.62537	-0.637095	0.627334	-0.571191	-0.717665	-0.61109	-0.588727	0.681078	-0.575107	-0.645654	-0.576582	-0.649653	-0.76776	-0.693731	-0.81706	-0.85827	-0.693207	-0.640379	-0.692516	0.668551	-0.620392	-0.676847	0.67564	0.570664	0.65927	-0.712378	0.553076	0.565332	0.563102	-0.617246	0.677246	-0.645142	0.589698
C38:6 PE plasmalogen	HMDB0011387	-0.640067	-0.800984	0.629984	0.554148	-0.682331	-0.704649	-0.63934	-0.643296	-0.720867	-0.71036	0.718885	0.618071	0.704722	0.837469	0.695888	-0.607812	-0.619208	0.609722	-0.555154	-0.697516	-0.593934	-0.572199	0.661957	-0.558961	-0.627527	-0.560395	-0.631414	-0.746205	-0.674254	-0.79412	-0.834174	-0.673745	-0.622401	-0.673073	0.649782	-0.602974	-0.657844	0.656671	0.554642	0.640761	-0.692378	0.537548	0.54946	0.547293	-0.599916	0.658232	-0.62703	0.573143
C43:0 TAG	HMDB0042062	0.585777	0.733046	-0.576549	-0.507146	0.624457	0.644882	0.585112	0.588733	0.659724	0.650108	-0.65791	-0.565647	-0.644949	-0.766436	-0.636864	0.556258	0.566688	-0.558006	0.508067	0.638354	0.543557	0.523666	-0.60581	0.511551	0.574301	0.512863	0.577858	0.682913	0.617065	0.726764	0.76342	0.616599	0.569609	0.615984	-0.594668	0.551831	0.602047	-0.600973	-0.507598	-0.586412	0.633652	-0.491954	-0.502856	-0.500872	0.549032	-0.602402	0.573846	-0.524529
C44:0 TAG	HMDB0042063	0.573417	0.717578	-0.564384	-0.496445	0.611281	0.631274	0.572765	0.57631	0.645803	0.63639	-0.644028	-0.553712	-0.63134	-0.750264	-0.623426	0.544521	0.55473	-0.546232	0.497346	0.624884	0.532088	0.512616	-0.593027	0.500757	0.562183	0.502041	0.565665	0.668503	0.604044	0.711429	0.747312	0.603589	0.55759	0.602986	-0.58212	0.540187	0.589343	-0.588292	-0.496888	-0.574039	0.620281	-0.481574	-0.492245	-0.490304	0.537447	-0.589691	0.561738	-0.513461
C45:1 TAG	HMDB0042099	0.591318	0.739979	-0.582002	-0.511943	0.630363	0.650981	0.590646	0.594301	0.665964	0.656257	-0.664133	-0.570997	-0.651049	-0.773685	-0.642888	0.56152	0.572048	-0.563283	0.512872	0.644391	0.548698	0.528618	-0.61154	0.516389	0.579733	0.517713	0.583324	0.689372	0.622901	0.733638	0.770641	0.622431	0.574997	0.62181	-0.600292	0.55705	0.607741	-0.606657	-0.512399	-0.591959	0.639645	-0.496607	-0.507612	-0.50561	0.554225	-0.608099	0.579273	-0.52949
C46:1 TAG	HMDB0010412	0.586333	0.733741	-0.577096	-0.507627	0.625049	0.645494	0.585667	0.589291	0.66035	0.650725	-0.658535	-0.566184	-0.645561	-0.767163	-0.637468	0.556786	0.567225	-0.558535	0.508549	0.638959	0.544073	0.524162	-0.606385	0.512036	0.574846	0.513349	0.578406	0.683561	0.61765	0.727454	0.764145	0.617184	0.57015	0.616568	-0.595232	0.552354	0.602618	-0.601543	-0.50808	-0.586969	0.634253	-0.492421	-0.503333	-0.501347	0.549553	-0.602973	0.57439	-0.525027
C46:2 TAG	HMDB0010419	0.636758	0.796843	-0.626727	-0.551283	0.678804	0.701006	0.636034	0.63997	0.71714	0.706687	-0.715168	-0.614876	-0.701079	-0.833139	-0.69229	0.60467	0.616007	-0.606569	0.552284	0.69391	0.590863	0.56924	-0.658534	0.556071	0.624283	0.557497	0.628149	0.742347	0.670768	0.790015	0.829861	0.670262	0.619183	0.669593	-0.646422	0.599857	0.654443	-0.653276	-0.551775	-0.637448	0.688798	-0.534769	-0.546619	-0.544463	0.596815	-0.654829	0.623788	-0.570179
C47:0 TAG	HMDB0042094	0.591047	0.73964	-0.581736	-0.511708	0.630074	0.650683	0.590375	0.594029	0.665658	0.655956	-0.663829	-0.570736	-0.65075	-0.773331	-0.642593	0.561262	0.571786	-0.563025	0.512637	0.644096	0.548447	0.528376	-0.61126	0.516152	0.579467	0.517476	0.583056	0.689056	0.622616	0.733302	0.770288	0.622146	0.574733	0.621525	-0.600017	0.556795	0.607462	-0.606379	-0.512164	-0.591687	0.639352	-0.49638	-0.507379	-0.505378	0.553971	-0.60782	0.579008	-0.529248
C47:1 TAG	HMDB0042100	0.572715	0.716699	-0.563693	-0.495837	0.610532	0.630501	0.572064	0.575604	0.645012	0.635611	-0.643239	-0.553034	-0.630567	-0.749345	-0.622662	0.543854	0.554051	-0.545563	0.496737	0.624119	0.531436	0.511988	-0.592301	0.500143	0.561494	0.501426	0.564972	0.667685	0.603305	0.710558	0.746397	0.602849	0.556907	0.602248	-0.581407	0.539525	0.588621	-0.587572	-0.496279	-0.573336	0.619522	-0.480984	-0.491642	-0.489703	0.536789	-0.588968	0.561049	-0.512833
C47:2 TAG	HMDB0042076	0.600444	0.7514	-0.590985	-0.519844	0.640092	0.661029	0.599762	0.603474	0.676242	0.666385	-0.674383	-0.57981	-0.661097	-0.785626	-0.65281	0.570186	0.580877	-0.571977	0.520788	0.654337	0.557167	0.536777	-0.620979	0.524359	0.588681	0.525704	0.592327	0.700012	0.632515	0.744961	0.782535	0.632038	0.583871	0.631407	-0.609557	0.565648	0.617121	-0.616021	-0.520308	-0.601095	0.649517	-0.504272	-0.515446	-0.513413	0.562779	-0.617485	0.588214	-0.537663
C48:1 TAG	HMDB0005359	0.574971	0.719522	-0.565913	-0.49779	0.612937	0.632985	0.574318	0.577872	0.647553	0.638115	-0.645773	-0.555212	-0.633051	-0.752297	-0.625115	0.545997	0.556234	-0.547712	0.498694	0.626577	0.53353	0.514005	-0.594634	0.502114	0.563706	0.503401	0.567198	0.670315	0.605681	0.713357	0.749337	0.605224	0.559101	0.60462	-0.583698	0.541651	0.59094	-0.589887	-0.498234	-0.575594	0.621962	-0.482879	-0.493579	-0.491632	0.538904	-0.591288	0.56326	-0.514853
C48:3 TAG	HMDB0005432	0.602723	0.754251	-0.593228	-0.521817	0.642522	0.663537	0.602038	0.605764	0.678809	0.668914	-0.676943	-0.582011	-0.663606	-0.788608	-0.655288	0.57235	0.583081	-0.574148	0.522764	0.65682	0.559282	0.538814	-0.623336	0.526349	0.590915	0.527699	0.594575	0.702669	0.634915	0.747788	0.785505	0.634436	0.586087	0.633803	-0.611871	0.567794	0.619463	-0.618358	-0.522282	-0.603376	0.651982	-0.506186	-0.517403	-0.515362	0.564915	-0.619828	0.590446	-0.539703
C50:0 TAG	HMDB0005357	0.576252	0.721125	-0.567174	-0.498899	0.614302	0.634395	0.575597	0.579159	0.648996	0.639536	-0.647212	-0.556449	-0.634461	-0.753973	-0.626508	0.547213	0.557473	-0.548932	0.499805	0.627973	0.534718	0.51515	-0.595959	0.503232	0.564962	0.504523	0.568461	0.671808	0.60703	0.714946	0.751006	0.606572	0.560347	0.605967	-0.584998	0.542857	0.592256	-0.591201	-0.499344	-0.576876	0.623348	-0.483954	-0.494679	-0.492727	0.540104	-0.592606	0.564514	-0.516
C50:6 TAG	HMDB0010497	0.578333	0.723729	-0.569222	-0.500701	0.616521	0.636686	0.577675	0.581251	0.651339	0.641846	-0.649549	-0.558458	-0.636752	-0.756695	-0.62877	0.549189	0.559486	-0.550914	0.50161	0.630241	0.536649	0.51701	-0.598111	0.505049	0.567002	0.506345	0.570514	0.674234	0.609222	0.717528	0.753718	0.608763	0.56237	0.608155	-0.58711	0.544817	0.594395	-0.593335	-0.501147	-0.57896	0.625599	-0.485702	-0.496465	-0.494507	0.542054	-0.594746	0.566553	-0.517863
C52:0 TAG	HMDB0005365	0.605118	0.757249	-0.595586	-0.523891	0.645075	0.666174	0.604431	0.608172	0.681507	0.671573	-0.679633	-0.584324	-0.666244	-0.791742	-0.657892	0.574625	0.585399	-0.57643	0.524842	0.659431	0.561504	0.540956	-0.625813	0.528441	0.593263	0.529796	0.596938	0.705462	0.637439	0.75076	0.788627	0.636958	0.588417	0.636323	-0.614303	0.570051	0.621925	-0.620816	-0.524358	-0.605774	0.654574	-0.508198	-0.519459	-0.51741	0.56716	-0.622292	0.592793	-0.541848
C56:5 TAG	HMDB0005406	-0.643932	-0.805821	0.633788	0.557495	-0.686452	-0.708905	-0.643201	-0.647181	-0.72522	-0.71465	0.723227	0.621804	0.708978	0.842527	0.700091	-0.611483	-0.622948	0.613404	-0.558507	-0.701729	-0.597521	-0.575654	0.665954	-0.562337	-0.631317	-0.563779	-0.635227	-0.750712	-0.678326	-0.798916	-0.839212	-0.677814	-0.62616	-0.677138	0.653706	-0.606616	-0.661817	0.660637	0.557992	0.644631	-0.69656	0.540795	0.552779	0.550598	-0.603539	0.662207	-0.630817	0.576604
creatinine	HMDB0000562	-0.570912	-0.714443	0.561918	0.494276	-0.60861	-0.628517	-0.570263	-0.573793	-0.642982	-0.63361	0.641215	0.551293	0.628582	0.746986	0.620702	-0.542142	-0.552307	0.543845	-0.495174	-0.622154	-0.529763	-0.510376	0.590437	-0.498569	-0.559727	-0.499848	-0.563194	-0.665583	-0.601406	-0.708321	-0.744047	-0.600952	-0.555154	-0.600352	0.579577	-0.537827	-0.586768	0.585722	0.494717	0.571531	-0.617571	0.47947	0.490095	0.488162	-0.535099	0.587114	-0.559284	0.511218
inositol	HMDB0000211	-0.589974	-0.738298	0.58068	0.51078	-0.628931	-0.649502	-0.589304	-0.592951	-0.664451	-0.654766	0.662624	0.5697	0.64957	0.771928	0.641427	-0.560244	-0.570748	0.562004	-0.511707	-0.642927	-0.547452	-0.527418	0.610151	-0.515216	-0.578416	-0.516537	-0.581998	-0.687806	-0.621486	-0.731971	-0.76889	-0.621017	-0.573691	-0.620397	0.598929	-0.555784	-0.60636	0.605279	0.511235	0.590614	-0.638192	0.495479	0.506459	0.504461	-0.552966	0.606718	-0.577958	0.528287
methylmalonate	HMDB0000202	-0.579697	-0.725437	0.570565	0.501882	-0.617976	-0.638188	-0.579039	-0.582622	-0.652876	-0.64336	0.651082	0.559776	0.638255	0.758481	0.630254	-0.550485	-0.560806	0.552214	-0.502793	-0.631728	-0.537916	-0.51823	0.599523	-0.506241	-0.56834	-0.50754	-0.57186	-0.675825	-0.61066	-0.719221	-0.755497	-0.610199	-0.563697	-0.609591	0.588496	-0.546103	-0.595798	0.594736	0.50233	0.580326	-0.627075	0.486848	0.497637	0.495674	-0.543334	0.596149	-0.56789	0.519085
[truncated: 2 more columns]
