# Supplementary material for: Metabolomic and transcriptomic signatures of influenza vaccine response in healthy young and older adults
Source: Aging Cell. 2022 Aug 23;21(9):e13682. doi: 10.1111/acel.13682 (PMC9470889; doi:10.1111/acel.13682)
Supplement: Supplementary file 5 — Table S4 [file ACEL-21-e13682-s004.xlsx]

## Sheet: Sheet1
ID	Metabolite	log2FC	Adjust P (FDR)
HMDB0013133	C3-DC-CH3 carnitine	-0.510118	0.0148289
HMDB0002013	C4 carnitine	-0.723289	0.0184026
HMDB0013331	C14:2 carnitine	1.23136	0.0294059
HMDB0000651	C10 carnitine	0.9761	0.0304608
HMDB0013326	C12:1 carnitine	1.23887	0.0327239
HMDB0002014	C14:1 carnitine	1.38426	0.0332735
HMDB0002250	C12 carnitine	1.07783	0.0346274
HMDB0002095	C3-DC carnitine	-0.589902	0.0425372
